# Supplementary material for: An evolutionary approach to predict the orientation of CRISPR arrays
Source: PLoS Comput Biol. 2025 Nov 18;21(11):e1013706. doi: 10.1371/journal.pcbi.1013706 (PMC12638026; doi:10.1371/journal.pcbi.1013706)
Supplement: S1 Table — The column headers are described in Note E in S1 Material. (CSV) [file pcbi.1013706.s001.csv]

group_name	consensus_repeat	array_names	nb_of_arrays	avg_array_length	cas_type	kingdom	genus	array_species	forward_ln_lh_bdm_-_reversed_ln_lh_bdm	crispr-evor_prediction	group_pam_prediction	group_direction_prediction	group_strand_prediction	group_strand_confidence	array_direction_prediction	array_strand_prediction	array_strand_confidence	array_pam_prediction
g_0	ATTTACATTTCATAATAAGTAGTTAAAAC	CP006591_2972636_2976439|CP075873_185399_187306|CP050030_2929916_2931823|CP013722_976133_979019|CP006594_2172636_2173963|FR733646_556330_557657|FR720325_555930_557257|CP002001_568865_570900|CP002004_543872_547675|CP092056_549045_552311|CP076051_709166_710682|CP075874_592585_594492|CP075878_2008907_2011203|CP062124_555606_556933|CP054846_943631_945022|CP045969_543504_547307|CP032671_566705_568354|…	40	33.65	CAS-TypeI-B	Bacteria	Listeria	Listeria monocytogenes|Listeria monocytogenes|Listeria monocytogenes|Listeria monocytogenes|Listeria monocytogenes|Listeria monocytogenes SLCC2755|Listeria monocytogenes serotype 7 str. SLCC2482|Listeria monocytogenes J0161|Listeria monocytogenes Finland 1998|Listeria monocytogenes|Listeria monocytogenes|Listeria monocytogenes|Listeria monocytogenes|Listeria monocytogenes|Listeria monocytogenes|L…	-355.70463376083	reverse	reverse	forward	reverse	Medium	forward|forward|forward|forward|forward|forward|forward|forward|forward|forward|forward|forward|forward|forward|forward|forward|forward|forward|forward|forward|forward|forward|forward|forward|forward|forward|forward|forward|forward|forward|forward|forward|forward|forward|forward|forward|forward|forward|forward|forward	reverse|reverse|reverse|reverse|reverse|reverse|reverse|reverse|reverse|reverse|reverse|reverse|reverse|reverse|reverse|reverse|reverse|reverse|reverse|reverse|reverse|reverse|reverse|reverse|reverse|reverse|reverse|reverse|reverse|reverse|reverse|reverse|reverse|reverse|reverse|reverse|reverse|reverse|reverse|reverse	Medium|Medium|Medium|Medium|Medium|Medium|Medium|Medium|Medium|Medium|Medium|Medium|Medium|Medium|Medium|Medium|Medium|Medium|Medium|Medium|Medium|Medium|Medium|Medium|Medium|Medium|Medium|Medium|Medium|Medium|Medium|Medium|Medium|Medium|Medium|Medium|Medium|Medium|Medium|Medium	reverse|not available|not available|reverse|reverse|reverse|reverse|reverse|reverse|not available|not available|not available|not available|not available|not available|not available|not available|not available|not available|not available|not available|reverse|reverse|reverse|reverse|reverse|reverse|reverse|reverse|reverse|reverse|not available|reverse|not available|not available|not available|not…
g_1	ATTTACATTTCATAATAAGTAGTTAAAAC	CP009242_520724_523089|CP001175_2094578_2096358|CP002816_557670_559450|FM211688_559382_561162|CP076644_548788_551203|CP048401_553559_555339	6	30.1666666666667	CAS-TypeI-B	Bacteria	Listeria	Listeria monocytogenes|Listeria monocytogenes HCC23|Listeria monocytogenes M7|Listeria monocytogenes L99|Listeria monocytogenes|Listeria monocytogenes	-6.19154790786041	reverse	reverse	forward	reverse	Medium	forward|forward|forward|forward|forward|forward	reverse|reverse|reverse|reverse|reverse|reverse	Medium|Medium|Medium|Medium|Medium|Medium	reverse|reverse|reverse|reverse|not available|not available
g_3	GTTTCAACACAAACATTGTCATTAGCAAAC	CP059439_718654_720330|CP059974_648411_648572|CP006999_656030_656257|CP008810_688725_690400|CP043435_675565_677109|HG004426_684618_686228|CP059437_753288_754832|CP059441_718649_720325	8	18.75	CAS-TypeIII-D	Bacteria	Campylobacter	Campylobacter fetus|Campylobacter fetus|Campylobacter fetus subsp. venerealis cfvi03/293|Campylobacter fetus subsp. venerealis 97/608|Campylobacter fetus subsp. venerealis NCTC 10354|Campylobacter fetus subsp. venerealis str. 84-112|Campylobacter fetus|Campylobacter fetus	-4.58712932339822	unknown	reverse	forward	reverse	High	forward|forward|forward|forward|forward|forward|forward|forward	reverse|reverse|reverse|reverse|reverse|reverse|reverse|reverse	High|High|High|High|High|High|High|High	not available|not available|reverse|reverse|not available|reverse|not available|not available
g_7	GTTTTAGCACTATGTTTATTTAGAAAGAGGTAAAAC	CP054206_729208_730225|CP083211_693575_694791|CP083203_807271_807961|CP065924_739673_740824	4	15	CAS-TypeIII-A	Bacteria	Staphylococcus	Staphylococcus pseudintermedius (firmicutes) 157588|Staphylococcus pseudintermedius (firmicutes) HSP216|Staphylococcus pseudintermedius (firmicutes) HSP240|Staphylococcus pseudintermedius (firmicutes) SP_11304-2A	21.6702028221853	forward	not available	unknown	forward	Low	unknown|unknown|unknown|unknown	forward|forward|forward|forward	Low|Low|Low|Low	not available|not available|not available|not available
g_8	GTTTTAGCACTATGTTTATTTAGAAAGAGGTAAAAC	CP035741_2198449_2199074|CP002478_684166_685711|CP083190_692006_693025|CP083189_691997_693016|CP083188_692023_693042|CP083187_692000_693019|CP066716_697797_698228|CP065919_687445_688986|CP035742_1775633_1777112|AP019372_671317_672862|CP083216_658892_660242|CP083215_658888_660238|CP083214_658981_660331|CP083213_658892_660242|CP083217_656750_658100|CP083183_701811_703158|CP066884_681349_682235|CP06…	29	16.4137931034483	CAS-TypeII-C	Bacteria	Staphylococcus	Staphylococcus pseudintermedius (firmicutes) 53_60|Staphylococcus pseudintermedius ED99 (firmicutes)|Staphylococcus pseudintermedius (firmicutes) HSP274|Staphylococcus pseudintermedius (firmicutes) HSP276|Staphylococcus pseudintermedius (firmicutes) HSP277|Staphylococcus pseudintermedius (firmicutes) HSP278|Staphylococcus pseudintermedius (firmicutes) DG099|Staphylococcus pseudintermedius (firmic…	160.514935388957	forward	forward	unknown	forward	Low	unknown|unknown|unknown|unknown|unknown|unknown|unknown|unknown|unknown|unknown|unknown|unknown|unknown|unknown|unknown|unknown|unknown|unknown|unknown|unknown|unknown|unknown|unknown|unknown|unknown|unknown|unknown|unknown|unknown	forward|forward|forward|forward|forward|forward|forward|forward|forward|forward|forward|forward|forward|forward|forward|forward|forward|forward|forward|forward|forward|forward|forward|forward|forward|forward|forward|forward|forward	Low|Low|Low|Low|Low|Low|Low|Low|Low|Low|Low|Low|Low|Low|Low|Low|Low|Low|Low|Low|Low|Low|Low|Low|Low|Low|Low|Low|Low	forward|forward|not available|not available|not available|not available|not available|not available|forward|forward|not available|not available|not available|not available|not available|not available|not available|not available|not available|not available|not available|not available|not available|not available|not available|not available|not available|forward|not available
g_12	CGGTTCATCCCCACGCATGTGGGGAACAC	CP013477_4112483_4113548|LN870292_4113945_4115010|LR590473_4933559_4934502|CP093014_4235266_4236149|CP090348_4234646_4235589|CP053747_4587203_4588207|CP089238_4164614_4165191|CP080282_5713345_5715082|CP054581_4847347_4848046|CP045552_4586271_4586970|CP039749_3822624_3823567|CP013478_4112486_4113551	12	15.4166666666667	CAS-TypeI-F	Bacteria	Pseudomonas	Pseudomonas aeruginosa|Pseudomonas aeruginosa DK1|Pseudomonas aeruginosa|Pseudomonas aeruginosa|Pseudomonas aeruginosa|Pseudomonas aeruginosa|Pseudomonas aeruginosa|Pseudomonas aeruginosa|Pseudomonas aeruginosa|Pseudomonas aeruginosa|Pseudomonas aeruginosa|Pseudomonas aeruginosa	-89.797737576929	reverse	reverse	unknown	reverse	High	unknown|unknown|unknown|unknown|unknown|unknown|unknown|unknown|unknown|unknown|unknown|unknown	reverse|reverse|reverse|reverse|reverse|reverse|reverse|reverse|reverse|reverse|reverse|reverse	High|High|High|High|High|High|High|High|High|High|High|High	reverse|reverse|reverse|not available|not available|not available|not available|not available|not available|not available|reverse|reverse
g_13	CGGTTCATCCCCACGCATGTGGGGAACAC	CP013479_1821971_1823036|CP042967_700402_701101|CP013993_4600982_4601743|LR134342_863733_864372|LR134330_6298540_6299118|LT969520_4575011_4575649|CP093030_4631895_4632656|CP081346_4431042_4432414|CP081287_4396460_4397343|CP075176_4524901_4525479|CP058331_4890890_4892321|CP028132_4130716_4131477|CP046060_4793480_4794241|CP046061_4793276_4794037|CP041945_4502793_4503371|CP041774_4450232_4450810|CP0…	39	14.5897435897436	CAS-TypeI-E	Bacteria	Pseudomonas	Pseudomonas aeruginosa|Pseudomonas aeruginosa PA99|Pseudomonas aeruginosa DHS01|Pseudomonas aeruginosa|Pseudomonas aeruginosa|Pseudomonas aeruginosa|Pseudomonas aeruginosa|Pseudomonas aeruginosa|Pseudomonas aeruginosa|Pseudomonas aeruginosa|Pseudomonas aeruginosa|Pseudomonas aeruginosa|Pseudomonas aeruginosa|Pseudomonas aeruginosa|Pseudomonas aeruginosa|Pseudomonas aeruginosa|Pseudomonas aerugino…	-275.257317996579	reverse	reverse	unknown	reverse	High	unknown|unknown|unknown|unknown|unknown|unknown|unknown|unknown|unknown|unknown|unknown|unknown|unknown|unknown|unknown|unknown|unknown|unknown|unknown|unknown|unknown|unknown|unknown|unknown|unknown|unknown|unknown|unknown|unknown|unknown|unknown|unknown|unknown|unknown|unknown|unknown|unknown|unknown|unknown	reverse|reverse|reverse|reverse|reverse|reverse|reverse|reverse|reverse|reverse|reverse|reverse|reverse|reverse|reverse|reverse|reverse|reverse|reverse|reverse|reverse|reverse|reverse|reverse|reverse|reverse|reverse|reverse|reverse|reverse|reverse|reverse|reverse|reverse|reverse|reverse|reverse|reverse|reverse	High|High|High|High|High|High|High|High|High|High|High|High|High|High|High|High|High|High|High|High|High|High|High|High|High|High|High|High|High|High|High|High|High|High|High|High|High|High|High	reverse|not available|reverse|reverse|reverse|reverse|not available|not available|not available|not available|not available|not available|not available|not available|not available|not available|reverse|reverse|reverse|reverse|reverse|reverse|reverse|reverse|not available|not available|not available|not available|not available|not available|not available|not available|not available|not available|n…
g_14	GTTTCATTTATACCTAAAATTACAGAGTACTAAAAC	CP009676_1544989_1546080|CP009762_1478868_1479233|CP035007_15668_16828|CP010309_1585815_1587105	4	14.25	CAS-TypeII-C	Bacteria	Staphylococcus	Staphylococcus schleiferi|Staphylococcus schleiferi|Staphylococcus schleiferi|Staphylococcus schleiferi	0	unknown	reverse	unknown	reverse	High	unknown|unknown|unknown|unknown	reverse|reverse|reverse|reverse	High|High|High|High	reverse|reverse|reverse|reverse
g_15	GTCGCACTCCGCAAGGAGTGCGTGGATTGAAAC	CP025833_2613366_2613797|CP072046_2635041_2635472|CP072024_2650808_2651240|CP072023_2650805_2651237|CP010553_1323725_1324156|CP025830_2613357_2613788|CP025832_2613389_2613820|CP025831_2613315_2613746	8	6	CAS-TypeII-C	Bacteria	Akkermansia	Akkermansia muciniphila|Akkermansia muciniphila|Akkermansia muciniphila|Akkermansia muciniphila|Akkermansia muciniphila|Akkermansia muciniphila|Akkermansia muciniphila|Akkermansia muciniphila	6.26125622021748	forward	not available	forward	forward	Medium	forward|forward|forward|forward|forward|forward|forward|forward	forward|forward|forward|forward|forward|forward|forward|forward	Medium|Medium|Medium|Medium|Medium|Medium|Medium|Medium	not available|not available|not available|not available|not available|not available|not available|not available
g_17	GTCGCACTCCGCAAGGAGTGCGTGGATTGAAAC	CP025827_1418452_1422497|LR699001_1553450_1554619|CP072041_2595572_2597751|CP072042_2595589_2597768|CP072040_2595591_2597770|CP072039_2589924_2592237|CP029696_936258_940303|CP027013_2628884_2630930|CP027012_2628925_2630971|CP027011_2549688_2553269|CP027010_2549676_2553257|CP027009_2549647_2553228|CP027008_2549626_2553207|CP027007_2627870_2630251|CP025836_2549534_2553115|CP025835_2549570_2553147|C…	25	46.32	CAS-TypeI-C	Bacteria	Akkermansia	Akkermansia muciniphila|Akkermansia muciniphila|Akkermansia muciniphila|Akkermansia muciniphila|Akkermansia muciniphila|Akkermansia muciniphila|Akkermansia muciniphila|Akkermansia muciniphila|Akkermansia muciniphila|Akkermansia muciniphila|Akkermansia muciniphila|Akkermansia muciniphila|Akkermansia muciniphila|Akkermansia muciniphila|Akkermansia muciniphila|Akkermansia muciniphila|Akkermansia muc…	102.43954162412	forward	forward	forward	forward	Medium	unknown|forward|forward|forward|forward|forward|forward|forward|forward|forward|forward|forward|forward|forward|forward|forward|forward|forward|forward|forward|forward|forward|forward|forward|unknown	forward|forward|forward|forward|forward|forward|forward|forward|forward|forward|forward|forward|forward|forward|forward|forward|forward|forward|forward|forward|forward|forward|forward|forward|forward	Medium|Medium|Medium|Medium|Medium|Medium|Medium|Medium|Medium|Medium|Medium|Medium|Medium|Medium|Medium|Medium|Medium|Medium|Medium|Medium|Medium|Medium|Medium|Medium|Medium	forward|not available|not available|not available|not available|not available|not available|not available|not available|not available|not available|not available|not available|not available|forward|forward|forward|forward|forward|forward|forward|forward|forward|forward|not available
g_18	GTCGCACTCCGCAAGGAGTGCGTGGATTGAAAC	CP029701_2521746_2524252|CP072017_2528018_2529856|CP029702_2521665_2524171|CP029753_2521799_2524305	4	34.5	CAS-TypeI-C	Bacteria	Akkermansia	Akkermansia muciniphila|Akkermansia muciniphila|Akkermansia muciniphila|Akkermansia muciniphila	16.2051986473772	forward	not available	unknown	forward	Medium	unknown|unknown|unknown|unknown	forward|forward|forward|forward	Medium|Medium|Medium|Medium	not available|not available|not available|not available
g_20	GTTCACTGCCGTACAGGCAGCTTAGAAA	CP000783_3130763_3131511|CP049150_1356076_1356824|CP049147_786695_787443|CP027109_496141_496468	4	10.25	CAS-TypeI-E	Bacteria	Cronobacter	Cronobacter sakazakii ATCC BAA-894|Cronobacter sakazakii|Cronobacter sakazakii|Cronobacter sakazakii	4.45258259172854	unknown	forward	forward	forward	High	forward|forward|forward|forward	forward|forward|forward|forward	High|High|High|High	forward|not available|not available|forward
g_25	GTTCACTGCCGTACAGGCAGCTTAGAAA	CP015281_2142057_2143464|BX470251_2142057_2143464|CP024901_2142058_2143465|CP024900_2107837_2109184	4	22.75	CAS-TypeI-E	Bacteria	Photorhabdus	Photorhabdus laumondii subsp. laumondii|Photorhabdus laumondii subsp. laumondii TTO1|Photorhabdus laumondii subsp. laumondii|Photorhabdus laumondii subsp. laumondii	-6.53932783541378	reverse	forward	forward	forward	High	forward|forward|forward|forward	forward|forward|forward|forward	High|High|High|High	forward|forward|forward|forward
g_27	GTTCACTGCCGTACAGGCAGCTTAGAAA	CP057330_3863703_3865052|CP033844_5570705_5571574|LR890312_3712285_3714174|CP064108_4243257_4245146|CP027426_3388938_3389986	5	23	CAS-TypeI-F	Bacteria	Klebsiella	Klebsiella oxytoca (enterobacteria) RHB30-C02|Klebsiella oxytoca (enterobacteria) FDAARGOS_500|Klebsiella oxytoca (enterobacteria) 0a5ccfd|Klebsiella oxytoca (enterobacteria) IR5392|Klebsiella oxytoca (enterobacteria) FDAARGOS_335	20.3635789769744	forward	forward	forward	forward	High	forward|forward|forward|forward|forward	forward|forward|forward|forward|forward	High|High|High|High|High	not available|forward|not available|not available|forward
g_30	GTTCACTGCCGTACAGGCAGCTTAGAAA	CP058796_3089149_3089293|CP024694_3899909_3900113|CP055219_4613906_4614049|CP055030_3010162_3010306|CP058780_2942373_2942577|CP055075_3031196_3031400|CP024695_1100736_1100940|CP055181_3016745_3016949	8	2.625	CAS-TypeI-E	Bacteria	Shigella	Shigella flexneri|Shigella boydii|Shigella flexneri|Shigella flexneri|Shigella flexneri|Shigella flexneri|Shigella boydii|Shigella flexneri	0	unknown	not available	forward	forward	High	forward|forward|forward|forward|forward|forward|forward|forward	forward|forward|forward|forward|forward|forward|forward|forward	High|High|High|High|High|High|High|High	not available|not available|not available|not available|not available|not available|not available|not available
g_39	GTTCACTGCCGTACAGGCAGCTTAGAAA	CP057162_2755910_2756787|CP056165_1711147_1712737|CP058209_1242213_1243201|CP058207_1642599_1642866|CP093239_1786376_1787063|CP056697_1618218_1618905	6	13.6666666666667	CAS-TypeI-F	Bacteria	Escherichia	Escherichia coli|Escherichia marmotae|Escherichia marmotae|Escherichia marmotae|Escherichia marmotae|Escherichia marmotae	16.0049000822694	forward	not available	forward	forward	High	forward|forward|forward|forward|forward|forward	forward|forward|forward|forward|forward|forward	High|High|High|High|High|High	not available|not available|not available|not available|not available|not available
g_40	GTTCACTGCCGTACAGGCAGCTTAGAAA	CP058209_1227335_1227964|LR134340_1589849_1590357|CP093239_1801326_1801893|CP056697_1633168_1633795|LR890576_1673390_1673778|CP056165_1726990_1727437	6	8.33333333333333	CAS-TypeI-F	Bacteria	Escherichia	Escherichia marmotae|Escherichia marmotae|Escherichia marmotae|Escherichia marmotae|Escherichia coli|Escherichia marmotae	38.6963314790974	forward	forward	forward	forward	High	forward|forward|forward|forward|forward|forward	forward|forward|forward|forward|forward|forward	High|High|High|High|High|High	not available|forward|not available|not available|not available|not available
g_41	GTTCACTGCCGTACAGGCAGCTTAGAAA	CP024278_2821450_2822198|CP024240_4854007_4854755|CP034399_4023239_4024346|CP024293_3836196_3836824|CP035832_3397363_3397630|LR882997_3399356_3399864|LR882978_3211149_3211897|LR778153_3289515_3290624|CP082120_3014708_3015935|CP080126_2991397_2992445|CP035812_4347838_4349006|CP025869_3960695_3961622|CP031134_4806661_4807888	13	14.2307692307692	CAS-TypeI-E	Bacteria	Escherichia	Escherichia coli|Escherichia coli O114:H49|Escherichia coli|Escherichia coli|Escherichia coli|Escherichia coli|Escherichia coli|Escherichia coli|Escherichia coli|Escherichia coli|Escherichia coli|Escherichia coli|Escherichia coli	20.5594269247077	forward	forward	forward	forward	High	forward|forward|forward|forward|forward|forward|forward|forward|forward|forward|forward|forward|forward	forward|forward|forward|forward|forward|forward|forward|forward|forward|forward|forward|forward|forward	High|High|High|High|High|High|High|High|High|High|High|High|High	forward|forward|forward|forward|not available|not available|not available|not available|not available|not available|not available|forward|forward
g_42	GTTCACTGCCGTACAGGCAGCTTAGAAA	CP024278_2831262_2832069|CP024240_4844076_4844943|CP034399_4013368_4014175|CP024293_3826325_3827132|LR882997_3408928_3409735|LR882978_3220961_3221648|LR778153_3299688_3300495|CP082120_3024999_3025326|CP080126_2997784_2998651|CP035832_3406694_3407561|CP035812_4360029_4360896|CP025869_3972645_3973512|CP031134_4816952_4817759	13	12.6153846153846	CAS-TypeI-E	Bacteria	Escherichia	Escherichia coli|Escherichia coli O114:H49|Escherichia coli|Escherichia coli|Escherichia coli|Escherichia coli|Escherichia coli|Escherichia coli|Escherichia coli|Escherichia coli|Escherichia coli|Escherichia coli|Escherichia coli	8.09593698770811	forward	forward	forward	forward	High	forward|forward|forward|forward|forward|forward|forward|forward|forward|forward|forward|forward|forward	forward|forward|forward|forward|forward|forward|forward|forward|forward|forward|forward|forward|forward	High|High|High|High|High|High|High|High|High|High|High|High|High	forward|forward|forward|forward|not available|not available|not available|not available|not available|not available|not available|forward|forward
g_43	GTTCACTGCCGTACAGGCAGCTTAGAAA	CP057160_3120843_3121050|CP088486_3769374_3769581|CP088512_5073532_5073739|CP050208_923766_923973|CP088566_1823826_1824033|CP080260_2131279_2131486|CP088656_5133985_5134192|CP041522_1383070_1383277|CP068806_1675541_1675748|LR025101_1830518_1830725|CP091171_1085845_1085992|CP063153_1608327_1608534|CP048873_4716681_4716888|CP063492_2530604_2530811|CP088669_335133_335340|CP088744_1734082_1734289|CP0…	225	2.56444444444444	CAS-TypeI-E	Bacteria	Escherichia	Escherichia coli|Escherichia coli|Escherichia coli|Escherichia coli|Escherichia coli|Escherichia coli|Escherichia coli|Escherichia coli|Escherichia coli|Escherichia coli|Escherichia coli|Escherichia coli|Escherichia coli|Escherichia coli|Escherichia coli|Escherichia coli|Escherichia coli|Escherichia coli|Escherichia coli|Escherichia coli|Escherichia coli O157:H7|Escherichia coli 042|Escherichia c…	-1.53132774102181	unknown	forward	forward	forward	High	forward|forward|forward|forward|forward|forward|forward|forward|forward|forward|forward|forward|forward|forward|forward|forward|forward|forward|forward|forward|forward|forward|forward|forward|forward|forward|forward|forward|forward|forward|forward|forward|forward|forward|forward|forward|forward|forward|forward|forward|forward|forward|forward|forward|forward|forward|forward|forward|forward|forward…	forward|forward|forward|forward|forward|forward|forward|forward|forward|forward|forward|forward|forward|forward|forward|forward|forward|forward|forward|forward|forward|forward|forward|forward|forward|forward|forward|forward|forward|forward|forward|forward|forward|forward|forward|forward|forward|forward|forward|forward|forward|forward|forward|forward|forward|forward|forward|forward|forward|forward…	High|High|High|High|High|High|High|High|High|High|High|High|High|High|High|High|High|High|High|High|High|High|High|High|High|High|High|High|High|High|High|High|High|High|High|High|High|High|High|High|High|High|High|High|High|High|High|High|High|High|High|High|High|High|High|High|High|High|High|High|High|High|High|High|High|High|High|High|High|High|High|High|High|High|High|High|High|High|High|High…	not available|not available|not available|not available|not available|not available|not available|not available|not available|forward|not available|not available|not available|not available|not available|not available|forward|not available|not available|forward|not available|forward|not available|not available|forward|not available|not available|not available|not available|not available|forward|n…
g_44	GTTCACTGCCGTACAGGCAGCTTAGAAA	CP024956_4065842_4068030|CP055224_825249_827437|BX950851_4124152_4125860|CP036163_1914615_1916863	4	34.25	CAS-TypeI-F	Bacteria	Pectobacterium	Pectobacterium atrosepticum|Pectobacterium atrosepticum|Pectobacterium atrosepticum SCRI1043|Pectobacterium atrosepticum	7.72712896433667	forward	forward	forward	forward	High	forward|forward|forward|forward	forward|forward|forward|forward	High|High|High|High	forward|not available|forward|not available
g_48	GTTCACTGCCGTACAGGCAGCTTAGAAA	CP046376_5101125_5103194|CP062254_3998077_4001525|CP026985_3825031_3828479|CP026983_3815059_3820729|CP026981_3836091_3839539|CP065036_3390299_3395547|CP026980_4027854_4031006|CP026979_3956173_3959266	8	61.125	CAS-TypeI-E	Bacteria	Pectobacterium	Pectobacterium parmentieri|Pectobacterium parmentieri|Pectobacterium parmentieri|Pectobacterium parmentieri|Pectobacterium parmentieri|Pectobacterium parmentieri|Pectobacterium parmentieri|Pectobacterium parmentieri	92.7724512604806	forward	forward	forward	forward	High	forward|forward|forward|forward|forward|forward|forward|forward	forward|forward|forward|forward|forward|forward|forward|forward	High|High|High|High|High|High|High|High	not available|not available|forward|forward|forward|not available|forward|forward
g_50	GTTCACTGCCGTACAGGCAGCTTAGAAA	CP013990_3585421_3587372|LR590464_1175650_1177243|CP087280_1211837_1213908|CP083630_2839045_2840638	4	29.5	CAS-TypeI-F	Bacteria	Leclercia	Leclercia adecarboxylata|Leclercia adecarboxylata|Leclercia adecarboxylata|Leclercia adecarboxylata	27.7437779644668	forward	forward	forward	forward	High	forward|forward|forward|forward	forward|forward|forward|forward	High|High|High|High	forward|forward|not available|not available
g_52	GTTCACTGCCGTACAGGCAGCTTAGAAA	CP014032_1283843_1285070|CP046858_1284038_1286226|CP046856_1277337_1277425|CP014034_859756_859844|CP046852_670792_671420|CP053665_454469_456297	6	16.3333333333333	CAS-TypeI-F	Bacteria	Vibrio	Vibrio fluvialis|Vibrio fluvialis|Vibrio fluvialis|Vibrio fluvialis|Vibrio furnissii|Vibrio fluvialis	72.30480755967	forward	forward	forward	forward	High	forward|forward|forward|forward|forward|forward	forward|forward|forward|forward|forward|forward	High|High|High|High|High|High	forward|not available|not available|forward|not available|not available
g_53	GTTCACTGCCGGATAGGCAGCTTAGAAA	LT629747_6104924_6106032|AP020336_1005654_1006462|CP050510_977133_978241|CP027746_977121_978229|CP027715_964210_965197	5	16.6	CAS-TypeI-F	Bacteria	Pseudomonas	Pseudomonas chlororaphis|Pseudomonas chlororaphis subsp. aurantiaca|Pseudomonas chlororaphis subsp. aurantiaca|Pseudomonas chlororaphis subsp. aurantiaca|Pseudomonas chlororaphis subsp. aurantiaca	23.5741126057969	forward	forward	forward	forward	High	forward|forward|forward|forward|forward	forward|forward|forward|forward|forward	High|High|High|High|High	forward|not available|not available|forward|forward
g_59	GATAATCTCTTATAGAATTGAAAG	CP011055_2150493_2158473|AE006641_1305634_1311637|LT549890_1394919_1403850|CP033237_2092271_2100245|CP033236_2092271_2100245|CP033239_2090897_2098871|CP033238_2090897_2098871|CP033235_2092271_2100245|CP033241_2125970_2133883|CP033240_2091898_2099872|CP011057_2150493_2158473|CP011056_2150493_2158473	12	124.583333333333	CAS-TypeI-A	Archaea	Saccharolobus	Saccharolobus solfataricus|Saccharolobus solfataricus P2|Saccharolobus solfataricus|Saccharolobus solfataricus|Saccharolobus solfataricus|Saccharolobus solfataricus|Saccharolobus solfataricus|Saccharolobus solfataricus|Saccharolobus solfataricus|Saccharolobus solfataricus|Saccharolobus solfataricus|Saccharolobus solfataricus	41.7259692716274	forward	forward	forward	forward	High	forward|forward|forward|forward|forward|forward|forward|forward|forward|forward|forward|forward	forward|forward|forward|forward|forward|forward|forward|forward|forward|forward|forward|forward	High|High|High|High|High|High|High|High|High|High|High|High	forward|forward|forward|forward|forward|forward|forward|forward|forward|forward|forward|forward
g_77	GTTTTAGAGCTATGTTATTTTGAATGCTACCAAAAC	CP007688_2682283_2684366|CP020832_604357_605647|CP006593_790610_792163|CP007160_1410424_1412508|HG421741_2642401_2644088|CP007200_2604506_2605993|CP007199_2604506_2605993|CP007171_2677040_2679123|CP007170_2677040_2679123|CP044429_2577907_2579858|FR733647_2641953_2644037|CP002002_2637978_2639995|LR134397_2642785_2644869|LR134400_283490_285574|LT906436_2599152_2601235|CP093220_2653897_2655780|CP092…	60	28.4166666666667	CAS-TypeII-A	Bacteria	Listeria	Listeria monocytogenes|Listeria monocytogenes|Listeria monocytogenes|Listeria monocytogenes WSLC1001|Listeria monocytogenes EGD|Listeria monocytogenes serotype 1/2a str. 10-0934|Listeria monocytogenes serotype 1/2a str. 10-0933|Listeria monocytogenes serotype 1/2a str. 10-0813|Listeria monocytogenes serotype 1/2a str. 10-0812|Listeria monocytogenes serotype 4b str. LIS0087 (firmicutes)|Listeria m…	476.459641813942	forward	forward	unknown	forward	High	unknown|unknown|unknown|unknown|unknown|unknown|unknown|unknown|unknown|unknown|unknown|unknown|unknown|unknown|unknown|unknown|unknown|unknown|unknown|unknown|unknown|unknown|unknown|unknown|unknown|unknown|unknown|unknown|unknown|unknown|unknown|unknown|unknown|unknown|unknown|unknown|unknown|unknown|unknown|unknown|unknown|unknown|unknown|unknown|unknown|unknown|unknown|unknown|unknown|unknown…	forward|forward|forward|forward|forward|forward|forward|forward|forward|forward|forward|forward|forward|forward|forward|forward|forward|forward|forward|forward|forward|forward|forward|forward|forward|forward|forward|forward|forward|forward|forward|forward|forward|forward|forward|forward|forward|forward|forward|forward|forward|forward|forward|forward|forward|forward|forward|forward|forward|forward…	High|High|High|High|High|High|High|High|High|High|High|High|High|High|High|High|High|High|High|High|High|High|High|High|High|High|High|High|High|High|High|High|High|High|High|High|High|High|High|High|High|High|High|High|High|High|High|High|High|High|High|High|High|High|High|High|High|High|High|High	forward|forward|forward|forward|forward|forward|forward|forward|forward|not available|forward|forward|forward|forward|forward|not available|not available|not available|not available|not available|not available|not available|not available|not available|not available|not available|not available|not available|not available|not available|not available|forward|forward|forward|forward|forward|forward|f…
g_78	GTTTTAGAGCTATGTTATTTTGAATGCTACCAAAAC	CP015593_2711278_2713756|CP019615_272389_274999|CP062129_1989641_1992251|CP046478_2726602_2729212	4	38.5	CAS-TypeII-A	Bacteria	Listeria	Listeria monocytogenes|Listeria monocytogenes|Listeria monocytogenes FSL J1-175|Listeria monocytogenes	0	unknown	forward	unknown	forward	High	unknown|unknown|unknown|unknown	forward|forward|forward|forward	High|High|High|High	forward|forward|not available|not available
g_79	GTTTTAGAGCTATGTTATTTTGAATGCTACCAAAAC	CP025221_2721399_2722359|CP075877_1392519_1393413|CP092061_2644333_2645756|CP054042_499856_500816|CP029175_2645503_2646397|CP025222_2729435_2730461	6	15	CAS-TypeII-A	Bacteria	Listeria	Listeria monocytogenes|Listeria monocytogenes|Listeria monocytogenes|Listeria monocytogenes|Listeria monocytogenes|Listeria monocytogenes	31.097914920105	forward	forward	unknown	forward	High	unknown|unknown|unknown|unknown|unknown|unknown	forward|forward|forward|forward|forward|forward	High|High|High|High|High|High	forward|not available|not available|not available|forward|forward
g_80	GTTTTAGAGCTATGTTATTTTGAATGCTACCAAAAC	CP006594_335906_338583|CP013722_1793158_1794580|FR733646_2690187_2692864|FR720325_2660730_2663407|CP062124_2669829_2672506|CP030834_2636621_2639430|CP030810_2537125_2539999|CP030809_2590558_2593367|CP041213_2757743_2760420	9	38.6666666666667	CAS-TypeI-B	Bacteria	Listeria	Listeria monocytogenes|Listeria monocytogenes|Listeria monocytogenes SLCC2755|Listeria monocytogenes serotype 7 str. SLCC2482|Listeria monocytogenes|Listeria monocytogenes|Listeria monocytogenes|Listeria monocytogenes|Listeria monocytogenes	90.7872732070775	forward	forward	unknown	forward	High	unknown|unknown|unknown|unknown|unknown|unknown|unknown|unknown|unknown	forward|forward|forward|forward|forward|forward|forward|forward|forward	High|High|High|High|High|High|High|High|High	forward|forward|forward|forward|not available|not available|not available|not available|not available
g_81	GTTTTAGAGCTATGTTATTTTGAATGCTACCAAAAC	CP020831_2646584_2647936|CP075878_2517456_2518942|CP028183_2782278_2783764|CP020833_2711439_2712462	4	19.75	CAS-TypeI-B	Bacteria	Listeria	Listeria monocytogenes|Listeria monocytogenes|Listeria monocytogenes|Listeria monocytogenes	24.1163632808669	forward	forward	unknown	forward	High	unknown|unknown|unknown|unknown	forward|forward|forward|forward	High|High|High|High	forward|not available|forward|forward
g_83	GTCGCACCTCATATAGGTGCGTGGATTGAAAT	CP011350_704505_705191|CP004136_179628_180314|CP007615_113703_114389|CP001910_175403_176089|CP010091_135300_135986|CP089522_159671_160357|CP043233_91673_92359|CP009999_212671_213357|AP014866_6398_7021|CP091111_145399_146085|CP083158_218663_219349|CP083146_215101_215787|CP083118_135113_135799|CP083087_59551_60237|CP083103_207572_208258|CP013056_24043_24729	16	9.9375	CAS-TypeI-C	Bacteria	Bacillus	Bacillus thuringiensis (firmicutes) YC-10|Bacillus thuringiensis serovar thuringiensis str. IS5056 (firmicutes)|Bacillus thuringiensis serovar kurstaki str. YBT-1520 (firmicutes) c3e752d|Bacillus thuringiensis serovar chinensis CT-43 (firmicutes)|Bacillus thuringiensis serovar galleriae (firmicutes) HD-29|Bacillus thuringiensis (firmicutes) ZZQ-130|Bacillus thuringiensis (firmicutes) Bt-GS57|Baci…	2.33281665816624	unknown	forward	forward	forward	High	forward|forward|forward|forward|forward|forward|forward|forward|forward|forward|forward|forward|forward|forward|forward|forward	forward|forward|forward|forward|forward|forward|forward|forward|forward|forward|forward|forward|forward|forward|forward|forward	High|High|High|High|High|High|High|High|High|High|High|High|High|High|High|High	forward|forward|forward|forward|forward|not available|not available|forward|forward|not available|not available|not available|not available|not available|not available|forward
g_84	GCTGTGCGTTGCAACAAAAATACTAAATCTGAAAGCTATTCCCAGT	CP073350_1764622_1765198|CM001843_1819127_1819476|CP024597_1555265_1555766|CP073349_1764600_1765176	4	6	CAS-TypeVI-B1	Bacteria	Porphyromonas	Porphyromonas gingivalis|Porphyromonas gingivalis JCVI SC001|Porphyromonas gingivalis|Porphyromonas gingivalis	11.5894511311778	forward	unknown	unknown	reverse	High	unknown|unknown|unknown|unknown	reverse|reverse|reverse|reverse	High|High|High|High	not available|unknown|unknown|not available
g_90	ATTGTAGCACTGCGAAATGAGAGAGGGAACTACAAC	CP017961_192840_193403|LR134532_30623_31516|CP072655_648689_649252|CP066223_30624_31187|CP052765_205217_205977|CP052764_205217_205977	6	9.83333333333333	CAS-TypeII-C	Bacteria	Pasteurella	Pasteurella multocida|Pasteurella multocida|Pasteurella multocida|Pasteurella multocida|Pasteurella multocida|Pasteurella multocida	34.6518194384888	forward	unknown	reverse	reverse	High	reverse|unknown|unknown|unknown|reverse|reverse	reverse|reverse|reverse|reverse|reverse|reverse	High|High|High|High|High|High	unknown|unknown|not available|not available|not available|not available
g_92	ATTGTAGCACTGCGAAATGAGAGAGGGAACTACAAC	CP013291_1366760_1367191|CP020347_405741_405974|CP084164_28997_29098|CP028927_1321395_1321628|AE004439_1322127_1322492	5	3.6	CAS-TypeI-F	Bacteria	Pasteurella	Pasteurella multocida|Pasteurella multocida subsp. septica|Pasteurella multocida|Pasteurella multocida|Pasteurella multocida subsp. multocida str. Pm70	26.4658719730165	forward	unknown	reverse	reverse	High	reverse|reverse|reverse|reverse|reverse	reverse|reverse|reverse|reverse|reverse	High|High|High|High|High	unknown|unknown|not available|unknown|unknown
g_93	TTTTCTTAGCTGCCTATACGGCAGTGAAC	AP014651_3194113_3195041|CP089067_4688793_4689541|CP033835_4129289_4130037|LR898867_3016403_3017331|CP061778_4691203_4692251|CP054844_3156884_3157872|CP034430_2974360_2975408|CP034409_1385029_1386077|CP034434_1966006_1967054|CP034369_2291568_2292616|CP032569_2718883_2719931|CP029147_6498658_6499706|CP029148_2066857_2067785	13	15.6923076923077	CAS-TypeI-F	Bacteria	Pseudomonas	Pseudomonas aeruginosa|Pseudomonas aeruginosa|Pseudomonas aeruginosa|Pseudomonas aeruginosa|Pseudomonas aeruginosa|Pseudomonas aeruginosa|Pseudomonas aeruginosa|Pseudomonas aeruginosa|Pseudomonas aeruginosa|Pseudomonas aeruginosa|Pseudomonas aeruginosa|Pseudomonas aeruginosa|Pseudomonas aeruginosa	-50.2026100884287	reverse	reverse	reverse	reverse	High	reverse|unknown|unknown|reverse|reverse|reverse|reverse|reverse|reverse|reverse|reverse|reverse|reverse	reverse|reverse|reverse|reverse|reverse|reverse|reverse|reverse|reverse|reverse|reverse|reverse|reverse	High|High|High|High|High|High|High|High|High|High|High|High|High	reverse|not available|reverse|not available|not available|not available|reverse|reverse|reverse|reverse|not available|reverse|reverse
g_94	CTTCACTGCCGTATAGGCAGCTTAGAAA	CP069797_1414397_1416466|LN908249_238782_240009|CP031863_240793_241721|CP031865_240799_241727|CP031866_238688_239855|CP078508_1807418_1808585|CP031873_239551_240602|CP001091_243045_244812|CP000687_236954_239025|CP000569_235633_237163|CP029003_238634_239441|LS483358_239551_240602|CP031874_236718_238609|CP031869_244072_245659|CP031861_240511_242098|CP031856_239578_242244|CP031858_1967565_1968313|CP…	29	23.8275862068966	CAS-TypeI-F	Bacteria	Actinobacillus	Actinobacillus pleuropneumoniae|Actinobacillus pleuropneumoniae serovar 8|Actinobacillus pleuropneumoniae serovar 11 str. 56153|Actinobacillus pleuropneumoniae serovar 9 str. CVJ13261|Actinobacillus pleuropneumoniae serovar 8 str. 405|Actinobacillus pleuropneumoniae serovar 8 str. 405|Actinobacillus pleuropneumoniae serovar 4 str. M62|Actinobacillus pleuropneumoniae serovar 7 str. AP76|Actinobaci…	231.173261620926	forward	forward	forward	forward	High	unknown|forward|forward|forward|forward|forward|forward|forward|forward|forward|forward|forward|forward|forward|forward|forward|forward|forward|forward|forward|forward|forward|forward|forward|forward|forward|forward|forward|forward	forward|forward|forward|forward|forward|forward|forward|forward|forward|forward|forward|forward|forward|forward|forward|forward|forward|forward|forward|forward|forward|forward|forward|forward|forward|forward|forward|forward|forward	High|High|High|High|High|High|High|High|High|High|High|High|High|High|High|High|High|High|High|High|High|High|High|High|High|High|High|High|High	not available|forward|not available|not available|not available|not available|not available|forward|forward|forward|forward|forward|not available|not available|not available|not available|not available|not available|not available|not available|not available|forward|forward|not available|not available|not available|forward|not available|not available
g_101	GTTCACTGCCGCGTAGGCAGCTCAGAAA	LT853882_630749_633236|LT853885_3634938_3637066|CP016830_3634922_3637050|CP016833_3634921_3637049	4	36.5	CAS-TypeI-F	Bacteria	Xanthomonas	Xanthomonas fragariae|Xanthomonas fragariae|Xanthomonas fragariae|Xanthomonas fragariae	4.02589310842151	unknown	forward	forward	forward	High	unknown|forward|forward|forward	forward|forward|forward|forward	High|High|High|High	forward|forward|forward|forward
g_103	GTCGCTCCCCATCCGGGGAGCGTGGATTGAAAT	CP006713_1719409_1721539|CP034192_1672781_1674916|CP021387_1614602_1617135|CP021388_1701249_1705540	4	40.5	CAS-TypeI-C	Bacteria	Bifidobacterium	Bifidobacterium breve JCM 7019 (high GC Gram+)|Bifidobacterium breve (high GC Gram+) lw01|Bifidobacterium breve (high GC Gram+) NRBB09|Bifidobacterium breve (high GC Gram+) NRBB11	15.4350081112555	forward	forward	forward	forward	Medium	forward|forward|forward|forward	forward|forward|forward|forward	Medium|Medium|Medium|Medium	forward|forward|forward|forward
g_104	GATCGATAACTACCCCGAATAACAGGGGACGAGAAT	CP058615_61737_62625|CP061030_1101917_1102958|CP060700_2086930_2087971|CP029681_2360243_2361133|CP003808_55513_56620|CP083203_76434_77469|CP054206_52512_53402|AP014944_66853_68031|CP060491_61220_62326	9	13.7777777777778	CAS-TypeIII-A	Bacteria	Staphylococcus	Staphylococcus aureus|Staphylococcus pseudintermedius (firmicutes) Z0118SP0108|Staphylococcus pseudintermedius (firmicutes) cdc 18-1182|Staphylococcus aureus|Staphylococcus aureus 08BA02176|Staphylococcus pseudintermedius (firmicutes) HSP240|Staphylococcus pseudintermedius (firmicutes) 157588|Staphylococcus schleiferi|Staphylococcus aureus	0	unknown	unknown	forward	reverse	High	forward|unknown|unknown|unknown|forward|forward|forward|forward|forward	reverse|reverse|reverse|reverse|reverse|reverse|reverse|reverse|reverse	High|High|High|High|High|High|High|High|High	not available|not available|not available|unknown|unknown|not available|not available|unknown|not available
g_111	GTGTTCCCCGCGCCAGCGGGGATAAACCGA	CP021532_4014888_4015222|LS992171_1001180_1001514|LT883142_920529_920985|CP093283_1153429_1153763|CP093226_1081404_1081738|CP092973_1082415_1082749|CP060974_1071517_1071851|CP043279_1083213_1083547|CP060892_1083194_1083528|CP060987_1086431_1086765|CP091691_4707256_4707590|CP091662_1003245_1003640|CP090246_1073960_1074294|CP083492_4721288_4721622|CP085372_1005207_1005541|CP085074_1122248_1122582|C…	66	5.10606060606061	CAS-TypeI-E	Bacteria	Escherichia	Escherichia coli|Escherichia coli|Escherichia coli|Escherichia coli|Escherichia coli|Escherichia coli|Escherichia coli|Escherichia coli|Escherichia coli|Escherichia coli|Escherichia coli|Escherichia coli|Escherichia coli|Escherichia coli|Escherichia coli|Escherichia coli|Escherichia coli|Escherichia coli|Escherichia coli|Escherichia coli|Escherichia coli|Escherichia coli|Escherichia coli|Escheric…	130.565991467029	forward	unknown	forward	forward	High	forward|forward|forward|forward|forward|forward|forward|forward|forward|forward|forward|forward|forward|forward|forward|forward|forward|forward|forward|forward|forward|forward|forward|forward|forward|forward|forward|forward|forward|forward|forward|forward|forward|forward|forward|forward|forward|forward|forward|forward|forward|forward|forward|forward|forward|forward|forward|forward|forward|forward…	forward|forward|forward|forward|forward|forward|forward|forward|forward|forward|forward|forward|forward|forward|forward|forward|forward|forward|forward|forward|forward|forward|forward|forward|forward|forward|forward|forward|forward|forward|forward|forward|forward|forward|forward|forward|forward|forward|forward|forward|forward|forward|forward|forward|forward|forward|forward|forward|forward|forward…	High|High|High|High|High|High|High|High|High|High|High|High|High|High|High|High|High|High|High|High|High|High|High|High|High|High|High|High|High|High|High|High|High|High|High|High|High|High|High|High|High|High|High|High|High|High|High|High|High|High|High|High|High|High|High|High|High|High|High|High|High|High|High|High|High|High	unknown|unknown|unknown|not available|not available|not available|not available|not available|not available|not available|not available|not available|not available|not available|not available|not available|not available|not available|not available|not available|not available|not available|not available|not available|not available|not available|not available|not available|not available|not availab…
g_126	ATTTCAAAACATATAATGTTAATCTTCAAC	CP016086_2251840_2252981|CP006721_2252450_2253591|CP016092_2252451_2253592|CP016091_2338128_2338615|CP016089_2252452_2253593	5	15	CAS-TypeI-B	Bacteria	Clostridium	Clostridium saccharobutylicum|Clostridium saccharobutylicum DSM 13864|Clostridium saccharobutylicum|Clostridium saccharobutylicum|Clostridium saccharobutylicum	-8.35407117641033	reverse	unknown	forward	reverse	High	forward|forward|forward|forward|forward	reverse|reverse|reverse|reverse|reverse	High|High|High|High|High	unknown|unknown|unknown|unknown|unknown
g_132	GTTCCCCGCGCCAGCGGGGATAAACCG	CP014197_915314_915766|CP027484_2170909_2171179|CP065611_1653003_1653334|LR134234_2052053_2052323|CP088804_1367245_1367393|CP046676_3859399_3859608|CP091384_3848074_3848344|CP091398_3953092_3953362|CP011416_1067815_1068085|CP010125_3499292_3499623|CP027672_3996505_3996775|CP068995_4114034_4114243|CP041433_1118386_1118656|CP041431_1155421_1155691|CP024289_5066804_5067135|CP073624_1085562_1085832|C…	22	4.13636363636364	CAS-TypeI-E	Bacteria	Escherichia	Escherichia coli|Escherichia coli|Escherichia coli|Escherichia coli|Escherichia coli|Escherichia coli|Escherichia coli|Escherichia coli|Escherichia coli|Escherichia coli|Escherichia coli|Escherichia coli|Escherichia coli|Escherichia coli|Escherichia coli O178:H19|Escherichia coli|Escherichia coli|Escherichia coli|Escherichia coli|Escherichia coli|Escherichia coli|Escherichia coli	60.2630927395549	forward	forward	forward	forward	High	forward|forward|forward|forward|forward|forward|forward|forward|forward|forward|forward|forward|forward|forward|forward|forward|forward|forward|forward|forward|forward|forward	forward|forward|forward|forward|forward|forward|forward|forward|forward|forward|forward|forward|forward|forward|forward|forward|forward|forward|forward|forward|forward|forward	High|High|High|High|High|High|High|High|High|High|High|High|High|High|High|High|High|High|High|High|High|High	forward|forward|not available|forward|not available|not available|not available|not available|forward|forward|forward|not available|not available|not available|forward|not available|not available|not available|not available|not available|not available|forward
g_134	ATTGTACTGTGCCTTATTTTGGATTCAAGGCAAAAC	CP025833_2536872_2538291|CP010553_1247097_1248650|CP025830_2536864_2538283|CP025832_2536896_2538315|CP025831_2536821_2538240	5	21.4	CAS-TypeII-C	Bacteria	Akkermansia	Akkermansia muciniphila|Akkermansia muciniphila|Akkermansia muciniphila|Akkermansia muciniphila|Akkermansia muciniphila	3.9709795980068	unknown	not available	unknown	forward	Medium	unknown|unknown|unknown|unknown|unknown	forward|forward|forward|forward|forward	Medium|Medium|Medium|Medium|Medium	not available|not available|not available|not available|not available
g_140	GTGGTCCCCGCGCACGCGGGGGTGGTCCC	CP020570_4669870_4671545|CP070260_3328752_3329818|CP059898_4486619_4486891|CP058556_4766624_4768931	4	21.25	CAS-TypeI-E	Bacteria	Streptomyces	Streptomyces violaceoruber|Streptomyces californicus (high GC Gram+) FDAARGOS_1210|Streptomyces sp. M54 (high GC Gram+)|Streptomyces sp. CB04723 (high GC Gram+)	42.2986699372631	forward	unknown	unknown	forward	High	unknown|unknown|unknown|unknown	forward|forward|forward|forward	High|High|High|High	unknown|not available|not available|not available
g_146	GAGTTCCCCGCGCCTGCGGGGATAAACCG	CP000802_2920652_2921839|CP092639_988952_990139|CP092452_1007812_1008694|CP092449_1008588_1009470	4	16.5	CAS-TypeI-E	Bacteria	Escherichia	Escherichia coli HS|Escherichia coli|Escherichia coli|Escherichia coli	11.0102368872168	forward	unknown	forward	forward	High	forward|unknown|unknown|unknown	forward|forward|forward|forward	High|High|High|High	unknown|not available|not available|not available
g_147	GTTTTAGAGCTATGCTGTTTTGAATGGTCCCAAAAC	CP007240_751066_751629|LS483338_981627_981992|CP035446_963016_963447|CP007562_949806_950369|CP007023_750973_751536|LS483521_781856_782220|CP033336_1026339_1027101|CP031640_777236_777535|CP031629_817969_818268|CP000056_777330_777629|CP011069_777187_777486|CP011068_776961_777260|CP023769_777017_777250|CP049799_1329666_1330097|CP035445_776468_776833	15	5.66666666666667	CAS-TypeII-A	Bacteria	Streptococcus	Streptococcus pyogenes|Streptococcus pyogenes|Streptococcus pyogenes|Streptococcus pyogenes|Streptococcus pyogenes STAB1102|Streptococcus pyogenes|Streptococcus pyogenes|Streptococcus pyogenes|Streptococcus pyogenes|Streptococcus pyogenes MGAS6180|Streptococcus pyogenes|Streptococcus pyogenes|Streptococcus pyogenes|Streptococcus pyogenes|Streptococcus pyogenes	41.403201242454	forward	forward	forward	forward	High	forward|forward|forward|forward|forward|forward|forward|forward|forward|forward|forward|forward|forward|forward|forward	forward|forward|forward|forward|forward|forward|forward|forward|forward|forward|forward|forward|forward|forward|forward	High|High|High|High|High|High|High|High|High|High|High|High|High|High|High	forward|forward|forward|forward|forward|forward|forward|forward|forward|forward|forward|forward|forward|not available|forward
g_148	GTTTTAGAGCTATGCTGTTTTGAATGGTCCCAAAAC	HG316453_770899_771264|LS483355_770396_770761|CP013839_756938_757303|CP013838_846165_846662	4	5.5	CAS-TypeII-A	Bacteria	Streptococcus	Streptococcus pyogenes|Streptococcus pyogenes|Streptococcus pyogenes|Streptococcus pyogenes	0	unknown	forward	forward	forward	High	forward|forward|forward|forward	forward|forward|forward|forward	High|High|High|High	forward|forward|forward|forward
g_149	GTTTTAGAGCTATGCTGTTTTGAATGGTCCCAAAAC	AE004092_860819_861250|AP012491_798183_798416|AP014585_772533_772766|CP035441_802523_802756|AP019548_778289_778522|AP014572_772587_772819|CP012045_802761_802994|LR031521_819644_819877|CP070994_796627_796860|LR130236_796511_796744|CP000017_779441_779674|LR130238_802561_802794|CP043530_802842_803075|CP003901_778106_778339|CP060648_775245_775478	15	3.2	CAS-TypeII-A	Bacteria	Streptococcus	Streptococcus pyogenes M1 GAS|Streptococcus pyogenes M1 476|Streptococcus pyogenes|Streptococcus pyogenes|Streptococcus pyogenes|Streptococcus pyogenes|Streptococcus pyogenes|Streptococcus pyogenes|Streptococcus pyogenes|Streptococcus pyogenes|Streptococcus pyogenes MGAS5005|Streptococcus pyogenes|Streptococcus pyogenes|Streptococcus pyogenes A20|Streptococcus pyogenes	15.4696661174346	forward	forward	forward	forward	High	forward|forward|forward|forward|forward|forward|forward|forward|forward|forward|forward|forward|forward|forward|forward	forward|forward|forward|forward|forward|forward|forward|forward|forward|forward|forward|forward|forward|forward|forward	High|High|High|High|High|High|High|High|High|High|High|High|High|High|High	forward|forward|forward|forward|not available|forward|forward|forward|not available|forward|forward|forward|not available|forward|not available
g_151	GTTTTAGAGCTATGCTGTTTTGAATGGTCCCAAAAC	CP011535_1100792_1101091|CP031633_1055522_1055821|CP031622_1099410_1099643|LR130240_1058148_1058447|LS483425_1024379_1024875|LS483384_962149_963042|AP023388_1056896_1057195|CP047120_1188636_1189199|CP031636_1056621_1056986|CP031635_1112465_1112764|CP031620_1058243_1058542|CP031634_1058099_1058398|CP031631_1056773_1057072|CP031630_1047423_1047722|CP031628_1055882_1056181|CP031627_1056825_1057124|C…	28	4.60714285714286	CAS-TypeI-C	Bacteria	Streptococcus	Streptococcus pyogenes|Streptococcus pyogenes|Streptococcus pyogenes|Streptococcus pyogenes|Streptococcus pyogenes|Streptococcus pyogenes|Streptococcus pyogenes|Streptococcus pyogenes|Streptococcus pyogenes|Streptococcus pyogenes|Streptococcus pyogenes|Streptococcus pyogenes|Streptococcus pyogenes|Streptococcus pyogenes|Streptococcus pyogenes|Streptococcus pyogenes|Streptococcus pyogenes|Streptoc…	142.096955418511	forward	forward	forward	forward	High	forward|forward|forward|forward|forward|forward|forward|forward|forward|forward|forward|forward|forward|forward|forward|forward|forward|forward|forward|forward|forward|forward|forward|forward|forward|forward|forward|forward	forward|forward|forward|forward|forward|forward|forward|forward|forward|forward|forward|forward|forward|forward|forward|forward|forward|forward|forward|forward|forward|forward|forward|forward|forward|forward|forward|forward	High|High|High|High|High|High|High|High|High|High|High|High|High|High|High|High|High|High|High|High|High|High|High|High|High|High|High|High	forward|forward|forward|forward|forward|forward|not available|not available|forward|forward|forward|forward|forward|forward|forward|forward|forward|forward|forward|forward|forward|forward|forward|forward|forward|forward|forward|forward
g_162	TTTTAGTCCCTTTTTAAATTTCTTTATGGTAAAATA	CP047477_918311_918412|CP047480_1143903_1144004|CP040616_1536183_1536284|CP023446_1476020_1476253	4	1.5	CAS-TypeII-C	Bacteria	Campylobacter	Campylobacter jejuni|Campylobacter jejuni|Campylobacter jejuni|Campylobacter jejuni	-4.2562807732798	unknown	not available	unknown	forward	High	unknown|unknown|unknown|unknown	forward|forward|forward|forward	High|High|High|High	not available|not available|not available|not available
g_165	GTTGAACCTTAACATAGGATGTATTTAAAT	CP035785_1590062_1590420|AE015927_1589679_1590034|HG530135_1590062_1590420|CP027782_2742529_2742821|CP035787_1590062_1590420	5	4.8	CAS-TypeI-B	Bacteria	Clostridium	Clostridium tetani|Clostridium tetani E88|Clostridium tetani 12124569|Clostridium tetani|Clostridium tetani	35.2366125623258	forward	forward	forward	forward	Medium	forward|forward|forward|forward|forward	forward|forward|forward|forward|forward	Medium|Medium|Medium|Medium|Medium	forward|forward|forward|forward|forward
g_167	GTTGCGAACTATCACAAAGATAGTAAAAATTGAAAGCAATTCACAAC	CP003787_1164086_1164901|CP081923_1062886_1064471|CP076675_1794772_1795664|CP041029_971960_972775|CP006649_1594898_1595713	5	12.2	CAS-TypeII-C	Bacteria	Riemerella	Riemerella anatipestifer RA-CH-1|Riemerella anatipestifer|Riemerella anatipestifer|Riemerella anatipestifer|Riemerella anatipestifer CH3	47.9359318925144	forward	reverse	forward	reverse	High	forward|forward|forward|forward|forward	reverse|reverse|reverse|reverse|reverse	High|High|High|High|High	reverse|not available|not available|not available|reverse
g_168	GTTGCGAACTATCACAAAGATAGTAAAAATTGAAAGCAATTCACAAC	CP004020_871223_872424|CP079205_846904_847874|CP003388_1020412_1021382|CP002346_859687_860657|LT906475_861226_862196|CP081929_848229_849969|CP081931_846672_848258|CP081937_844517_845949|CP081928_804345_806085|CP081924_823162_824594|CP072186_848278_849710|CP072185_840371_842265|CP088073_861658_863244|CP007503_846370_847571	14	17.1428571428571	CAS-TypeII-C	Bacteria	Riemerella	Riemerella anatipestifer RA-CH-2|Riemerella anatipestifer RA-YM|Riemerella anatipestifer ATCC 11845 = DSM 15868|Riemerella anatipestifer ATCC 11845 = DSM 15868|Riemerella anatipestifer|Riemerella anatipestifer|Riemerella anatipestifer|Riemerella anatipestifer|Riemerella anatipestifer|Riemerella anatipestifer|Riemerella anatipestifer|Riemerella anatipestifer|Riemerella anatipestifer|Riemerella ana…	134.519305601434	forward	reverse	forward	reverse	High	forward|forward|forward|forward|forward|forward|forward|forward|forward|forward|forward|forward|forward|forward	reverse|reverse|reverse|reverse|reverse|reverse|reverse|reverse|reverse|reverse|reverse|reverse|reverse|reverse	High|High|High|High|High|High|High|High|High|High|High|High|High|High	reverse|not available|reverse|reverse|reverse|not available|not available|not available|not available|not available|not available|not available|not available|reverse
g_169	GTTGGGAAAGCCCTTATTTTGAAGGGTATCTACAAC	CP051861_2405648_2406668|CP071008_2244874_2246024|CP054506_2405651_2406671|CP054504_2405633_2406653|CP054503_2405625_2406645|CP054505_2405651_2406671|CP054502_2405648_2406668|CP054501_2405629_2406649|CP054500_2405633_2406653|CP054499_2405634_2406654|CP054498_2405652_2406672|CP054497_2405639_2406659|CP054496_2405652_2406672|CP054495_2405634_2406654|CP054494_2405621_2406641	15	15.1333333333333	CAS-TypeII-C	Bacteria	Flavobacterium	Flavobacterium columnare|Flavobacterium columnare|Flavobacterium columnare|Flavobacterium columnare|Flavobacterium columnare|Flavobacterium columnare|Flavobacterium columnare|Flavobacterium columnare|Flavobacterium columnare|Flavobacterium columnare|Flavobacterium columnare|Flavobacterium columnare|Flavobacterium columnare|Flavobacterium columnare|Flavobacterium columnare	15.3630621025409	forward	not available	unknown	forward	Medium	unknown|unknown|unknown|unknown|unknown|unknown|unknown|unknown|unknown|unknown|unknown|unknown|unknown|unknown|unknown	forward|forward|forward|forward|forward|forward|forward|forward|forward|forward|forward|forward|forward|forward|forward	Medium|Medium|Medium|Medium|Medium|Medium|Medium|Medium|Medium|Medium|Medium|Medium|Medium|Medium|Medium	not available|not available|not available|not available|not available|not available|not available|not available|not available|not available|not available|not available|not available|not available|not available
g_171	GTTTGAAGTTTACCTATAAGGAATTGAAAC	CP004044_205546_206960|CP014673_206144_207224|CP014672_205058_206599|CP003992_205661_207075	4	20.25	CAS-TypeIII-D	Bacteria	Thermoclostridium	Thermoclostridium stercorarium subsp. stercorarium DSM 8532|Thermoclostridium stercorarium subsp. leptospartum DSM 9219|Thermoclostridium stercorarium subsp. thermolacticum DSM 2910|Thermoclostridium stercorarium subsp. stercorarium DSM 8532	25.2634098986017	forward	forward	forward	reverse	Medium	forward|forward|forward|forward	reverse|reverse|reverse|reverse	Medium|Medium|Medium|Medium	forward|forward|forward|forward
g_176	GGATCACCCCCGCGTGTGCGGGAAAAAC	CP010999_954527_955289|CP016394_1708655_1709417|CP006819_1144778_1145540|CP030250_997965_999524|CP030928_962840_963602|CP028896_963832_964594|CP025216_957897_958659	7	13.8571428571429	CAS-TypeII-C	Bacteria	Streptococcus	Streptococcus thermophilus|Streptococcus thermophilus|Streptococcus thermophilus ASCC 1275|Streptococcus thermophilus|Streptococcus thermophilus|Streptococcus thermophilus|Streptococcus thermophilus	-7.16677155252414	reverse	reverse	forward	reverse	High	forward|forward|forward|forward|forward|forward|forward	reverse|reverse|reverse|reverse|reverse|reverse|reverse	High|High|High|High|High|High|High	reverse|reverse|reverse|not available|not available|not available|reverse
g_191	ATTTACATTCCATATAGTTAATATAAAAC	LN614756_1761576_1762131|CP037853_2569761_2570448|CP037839_1695571_1695995|CP010905_1740903_1741458|AM180355_1756278_1756833|CP037831_1646233_1646920|CP037822_1642590_1643277|CP037813_1627814_1628501|CP011847_1661980_1662535|CP016318_1761576_1762131	10	8.6	CAS-TypeI-B	Bacteria	Clostridioides	Clostridioides difficile|Clostridioides difficile|Clostridioides difficile|Clostridioides difficile 630|Clostridioides difficile 630|Clostridioides difficile|Clostridioides difficile|Clostridioides difficile|Clostridioides difficile|Clostridioides difficile	-9.05658091805198	reverse	reverse	forward	reverse	High	forward|forward|forward|forward|forward|forward|forward|forward|forward|forward	reverse|reverse|reverse|reverse|reverse|reverse|reverse|reverse|reverse|reverse	High|High|High|High|High|High|High|High|High|High	reverse|not available|not available|reverse|reverse|not available|not available|not available|reverse|reverse
g_192	ATTTACATTCCATATAGTTAATATAAAAC	CP010888_2176153_2176976|CP083616_2538593_2539351|CP072118_2833863_2834549|CP037848_2801194_2802017|CP037820_3988212_3989034|CP037801_2096013_2096970|CP037797_1390105_1390928|CP046327_1384751_1385044|CP028526_2613640_2613933|CP019870_2402960_2404049|CP019469_2708907_2709730|CP012312_1663959_1664251|CP003939_1597613_1598236|FN665652_1649491_1650177|FN668941_1625214_1625507|FN665654_1608857_1609150…	71	7.8169014084507	CAS-TypeI-B	Bacteria	Clostridioides	Clostridioides difficile|Clostridioides difficile|Clostridioides difficile|Clostridioides difficile|Clostridioides difficile|Clostridioides difficile|Clostridioides difficile|Clostridioides difficile|Clostridioides difficile|Clostridioides difficile|Clostridioides difficile|Clostridioides difficile|Clostridioides difficile BJ08|Clostridioides difficile CF5|Clostridioides difficile BI1|Clostridioi…	-217.956209377639	reverse	reverse	forward	reverse	High	forward|forward|forward|forward|forward|forward|forward|forward|forward|forward|forward|forward|forward|forward|forward|forward|forward|forward|forward|forward|forward|forward|forward|forward|forward|forward|forward|forward|forward|forward|forward|forward|forward|forward|forward|forward|forward|forward|forward|forward|forward|forward|forward|forward|forward|forward|forward|forward|forward|forward…	reverse|reverse|reverse|reverse|reverse|reverse|reverse|reverse|reverse|reverse|reverse|reverse|reverse|reverse|reverse|reverse|reverse|reverse|reverse|reverse|reverse|reverse|reverse|reverse|reverse|reverse|reverse|reverse|reverse|reverse|reverse|reverse|reverse|reverse|reverse|reverse|reverse|reverse|reverse|reverse|reverse|reverse|reverse|reverse|reverse|reverse|reverse|reverse|reverse|reverse…	High|High|High|High|High|High|High|High|High|High|High|High|High|High|High|High|High|High|High|High|High|High|High|High|High|High|High|High|High|High|High|High|High|High|High|High|High|High|High|High|High|High|High|High|High|High|High|High|High|High|High|High|High|High|High|High|High|High|High|High|High|High|High|High|High|High|High|High|High|High|High	reverse|not available|not available|not available|not available|not available|not available|not available|reverse|reverse|reverse|reverse|reverse|reverse|reverse|reverse|not available|reverse|not available|reverse|reverse|not available|not available|not available|not available|not available|not available|not available|not available|not available|not available|not available|not available|not avail…
g_193	ATTTACATTCCATATAGTTAATATAAAAC	CP019469_1506784_1507140|CP019860_2757675_2757834|CP076377_2000847_2001204|CP037849_2640996_2641353|CP037839_2874719_2875276|CP037830_2801057_2801483|CP037818_2894833_2895190|CP037812_2851033_2851390|CP028361_2871426_2871783|CP028524_2652553_2652910|CP011847_2785418_2785975|CP025046_2661606_2661963|CP010888_3319613_3319970|CP037797_244734_245091|CP083616_1336646_1337003|CP037848_1655669_1656026	16	5.25	CAS-TypeI-B	Bacteria	Clostridioides	Clostridioides difficile|Clostridioides difficile|Clostridioides difficile|Clostridioides difficile|Clostridioides difficile|Clostridioides difficile|Clostridioides difficile|Clostridioides difficile|Clostridioides difficile|Clostridioides difficile|Clostridioides difficile|Clostridioides difficile|Clostridioides difficile|Clostridioides difficile|Clostridioides difficile|Clostridioides difficile	-12.2735880237193	reverse	reverse	forward	reverse	High	forward|forward|forward|forward|forward|forward|forward|forward|forward|forward|forward|forward|forward|forward|forward|forward	reverse|reverse|reverse|reverse|reverse|reverse|reverse|reverse|reverse|reverse|reverse|reverse|reverse|reverse|reverse|reverse	High|High|High|High|High|High|High|High|High|High|High|High|High|High|High|High	reverse|reverse|not available|not available|not available|not available|not available|not available|not available|reverse|reverse|reverse|reverse|not available|not available|not available
g_194	ATTTACATTCCATATAGTTAATATAAAAC	CP019870_1851001_1852212|CP037831_2233674_2235412|CP037822_2230049_2231787|CP037821_2186938_2188344|CP037813_2215159_2216896|CP037805_2405139_2406543|CP029566_1394243_1394929|CP025045_2082723_2083670|CP022524_2173304_2174710|CP037853_1981272_1983010|CP037820_3441375_3442779|CP037801_1558149_1559553	12	20.9166666666667	CAS-TypeI-B	Bacteria	Clostridioides	Clostridioides difficile|Clostridioides difficile|Clostridioides difficile|Clostridioides difficile|Clostridioides difficile|Clostridioides difficile|Clostridioides difficile|Clostridioides difficile|Clostridioides difficile|Clostridioides difficile|Clostridioides difficile|Clostridioides difficile	-16.7901173467234	reverse	reverse	forward	reverse	High	forward|forward|forward|forward|forward|forward|forward|forward|forward|forward|forward|forward	reverse|reverse|reverse|reverse|reverse|reverse|reverse|reverse|reverse|reverse|reverse|reverse	High|High|High|High|High|High|High|High|High|High|High|High	reverse|not available|not available|not available|not available|not available|not available|reverse|reverse|not available|not available|not available
g_197	ATTTACATTCCATATAGTTAATATAAAAC	CP012323_2764303_2764727|CP016102_2822065_2822421|CP012312_2867780_2868007|FN665652_2805090_2805446|CP016104_2777500_2778381	5	6.4	CAS-TypeI-B	Bacteria	Clostridioides	Clostridioides difficile|Clostridioides difficile|Clostridioides difficile|Clostridioides difficile CF5|Clostridioides difficile	0.859551413668996	unknown	reverse	forward	reverse	High	forward|forward|forward|forward|forward	reverse|reverse|reverse|reverse|reverse	High|High|High|High|High	reverse|reverse|reverse|reverse|reverse
g_198	CGGTTCAACCCCACGCATGTGGGGAAAAG	CP072618_694926_695381|CP072626_2614840_2615295|CP072624_2615303_2615697|CP072622_2614891_2615285|CP026671_1423560_1424015	5	6.6	CAS-TypeI-E	Bacteria	Leptospira	Leptospira borgpetersenii (bacteria) FMAS_AP9|Leptospira borgpetersenii (bacteria) FMAS_AP4|Leptospira borgpetersenii (bacteria) FMAS_PN2|Leptospira borgpetersenii (bacteria) FMAS_PN4|Leptospira borgpetersenii serovar Ceylonica (bacteria) Piyasena	0	unknown	reverse	forward	reverse	High	forward|forward|forward|forward|forward	reverse|reverse|reverse|reverse|reverse	High|High|High|High|High	not available|not available|not available|not available|reverse
g_201	GGATCACCCCCATATACATGGGGAGCAC	CP016803_1915479_1920509|CP071001_1474464_1475772|CP071000_1473868_1475176|CP070999_1463208_1464516|CP070858_1471271_1472579|CP045034_2072384_2073692|CP021104_1475985_1477293|CP020353_1244782_1246090|CP031195_826472_828634	9	29.3333333333333	CAS-TypeII-A	Bacteria	Limosilactobacillus	Limosilactobacillus fermentum|Limosilactobacillus fermentum|Limosilactobacillus fermentum|Limosilactobacillus fermentum|Limosilactobacillus fermentum|Limosilactobacillus fermentum|Limosilactobacillus fermentum|Limosilactobacillus fermentum|Limosilactobacillus fermentum	-28.7955745106251	reverse	reverse	unknown	reverse	High	unknown|unknown|unknown|unknown|unknown|unknown|unknown|unknown|unknown	reverse|reverse|reverse|reverse|reverse|reverse|reverse|reverse|reverse	High|High|High|High|High|High|High|High|High	reverse|not available|not available|not available|not available|not available|reverse|reverse|reverse
g_204	GTGTTCCCCGCGCGAGCGGGGATAAACCG	CP028974_3296470_3300525|CP049150_1704933_1706731|CP049147_1135504_1137302|CP059045_1075712_1077632|CP027109_878185_879922|CP003312_3139749_3140265|CP000783_2777861_2779720|CP078106_792697_793824	8	29.875	CAS-TypeI-E	Bacteria	Cronobacter	Cronobacter sakazakii|Cronobacter sakazakii|Cronobacter sakazakii|Cronobacter sakazakii|Cronobacter sakazakii|Cronobacter sakazakii ES15|Cronobacter sakazakii ATCC BAA-894|Cronobacter sakazakii	58.6375875040187	forward	forward	forward	forward	High	forward|forward|forward|forward|forward|forward|forward|forward	forward|forward|forward|forward|forward|forward|forward|forward	High|High|High|High|High|High|High|High	forward|not available|not available|not available|forward|forward|forward|not available
g_205	GTCTTCCCCACGCACGTGGGGGTGTTTCT	CP008929_4766150_4766857|CP073373_5309225_5309932|CP064352_1068093_1068617|CP059889_2323951_2324658|CP040593_3934684_3935391|CP009208_393142_393666|LR890320_2215214_2216104|CP058866_2161247_2161954|CP067862_2298429_2299136|CP067588_2131182_2131889|CP067579_2299639_2300346|CP067516_2160661_2161368|CP092336_2308055_2308762|CP055186_2186945_2187652|CP090468_2294991_2295698|CP090397_2196112_2196819|C…	52	10.9038461538462	CAS-TypeI-E	Bacteria	Klebsiella	Klebsiella pneumoniae (enterobacteria) PMK1|Klebsiella sp. P1954 (enterobacteria)|Klebsiella pneumoniae subsp. pneumoniae ATCC 43816 (enterobacteria)|Klebsiella pneumoniae subsp. pneumoniae (enterobacteria) KP18069|Klebsiella pneumoniae subsp. pneumoniae (enterobacteria) KpvST15_NDM|Klebsiella pneumoniae subsp. pneumoniae (enterobacteria) ATCC 43816 KPPR1|Klebsiella pneumoniae (enterobacteria) d0…	135.32469052056	forward	forward	unknown	forward	High	unknown|unknown|unknown|unknown|unknown|unknown|unknown|unknown|unknown|unknown|unknown|unknown|unknown|unknown|unknown|unknown|unknown|unknown|unknown|unknown|unknown|unknown|unknown|unknown|unknown|unknown|unknown|unknown|unknown|unknown|unknown|unknown|unknown|unknown|unknown|unknown|unknown|unknown|unknown|unknown|unknown|unknown|unknown|unknown|unknown|unknown|unknown|unknown|unknown|unknown…	forward|forward|forward|forward|forward|forward|forward|forward|forward|forward|forward|forward|forward|forward|forward|forward|forward|forward|forward|forward|forward|forward|forward|forward|forward|forward|forward|forward|forward|forward|forward|forward|forward|forward|forward|forward|forward|forward|forward|forward|forward|forward|forward|forward|forward|forward|forward|forward|forward|forward…	High|High|High|High|High|High|High|High|High|High|High|High|High|High|High|High|High|High|High|High|High|High|High|High|High|High|High|High|High|High|High|High|High|High|High|High|High|High|High|High|High|High|High|High|High|High|High|High|High|High|High|High	forward|not available|not available|not available|forward|forward|not available|not available|not available|not available|not available|not available|not available|not available|not available|not available|not available|not available|not available|not available|not available|not available|not available|not available|not available|not available|not available|not available|forward|forward|forward|f…
g_206	GTCTTCCCCACGCACGTGGGGGTGTTTCT	CP016813_2707502_2708201|CP073285_2385112_2386605|CP064205_2386157_2386917|CP026023_2386495_2387133	4	14.25	CAS-TypeI-E	Bacteria	Klebsiella	Klebsiella pneumoniae (enterobacteria) ED2|Klebsiella pneumoniae subsp. ozaenae (enterobacteria) WCHKP030925|Klebsiella pneumoniae (enterobacteria) JX-CR-hvKP-12|Klebsiella pneumoniae (enterobacteria) 11420	17.2897093882773	forward	forward	unknown	forward	High	unknown|unknown|unknown|unknown	forward|forward|forward|forward	High|High|High|High	forward|not available|not available|not available
g_213	GTTCACCATCGTGTAGATGGCTTAGAAA	CP007040_352638_354767|CP020345_886657_889385|CP090521_1564056_1566124|CP090520_993514_995643	4	37.25	CAS-TypeII-C	Bacteria	Pasteurella	Pasteurella multocida subsp. multocida str. HN07|Pasteurella multocida subsp. multocida|Pasteurella multocida|Pasteurella multocida	0.813739823084035	unknown	forward	forward	forward	High	forward|forward|forward|forward	forward|forward|forward|forward	High|High|High|High	forward|forward|not available|not available
g_214	GTTCACCATCGTGTAGATGGCTTAGAAA	CP008918_1099373_1100241|CM002276_1861564_1861832|CP081486_1307646_1308574|CP040918_209079_209946|CP040848_209089_209956|CP031554_209135_210002|CP031553_209087_209954|CP031552_209135_210002|CP031551_209136_210003|CP030096_1897741_1898386|CP033599_709203_710131|CP015572_1522923_1523971|CP015570_1485023_1485950|CP015560_1487208_1488195|CP015559_1522464_1523512|CP006976_336325_337253|CP003328_288203…	50	14.84	CAS-TypeI-F	Bacteria	Pasteurella	Pasteurella multocida|Pasteurella multocida subsp. multocida P1062|Pasteurella multocida|Pasteurella multocida|Pasteurella multocida|Pasteurella multocida|Pasteurella multocida|Pasteurella multocida|Pasteurella multocida|Pasteurella multocida|Pasteurella multocida|Pasteurella multocida|Pasteurella multocida|Pasteurella multocida|Pasteurella multocida|Pasteurella multocida subsp. multocida HB01|Pa…	251.627379855333	forward	forward	forward	forward	High	forward|forward|forward|forward|forward|forward|forward|forward|forward|forward|forward|forward|forward|forward|forward|forward|forward|forward|forward|forward|forward|forward|forward|forward|forward|forward|forward|forward|forward|forward|forward|forward|forward|forward|forward|forward|forward|forward|forward|forward|forward|forward|forward|forward|forward|forward|forward|forward|forward|forward	forward|forward|forward|forward|forward|forward|forward|forward|forward|forward|forward|forward|forward|forward|forward|forward|forward|forward|forward|forward|forward|forward|forward|forward|forward|forward|forward|forward|forward|forward|forward|forward|forward|forward|forward|forward|forward|forward|forward|forward|forward|forward|forward|forward|forward|forward|forward|forward|forward|forward	High|High|High|High|High|High|High|High|High|High|High|High|High|High|High|High|High|High|High|High|High|High|High|High|High|High|High|High|High|High|High|High|High|High|High|High|High|High|High|High|High|High|High|High|High|High|High|High|High|High	forward|forward|not available|not available|not available|forward|forward|forward|forward|forward|not available|forward|forward|forward|forward|forward|forward|forward|forward|not available|not available|not available|not available|not available|not available|not available|not available|not available|not available|not available|not available|forward|forward|forward|not available|forward|forward|f…
g_215	GTTCACCATCGTGTAGATGGCTTAGAAA	CP019081_1368662_1369711|CP076656_1326424_1326812|LS483473_1051206_1052195|CP073238_832371_832759|CP038875_997092_998202|CP038874_312151_313021|CP038872_1686805_1687855|CP038871_1983051_1983380|CP007205_297063_298233|CP014157_1502636_1503566|CP077723_355426_355755|CP048792_297184_298354|CP033597_297265_298015|CP038873_39342_40332	14	13.2142857142857	CAS-TypeI-F	Bacteria	Pasteurella	Pasteurella multocida|Pasteurella sp. XG20|Pasteurella multocida|Pasteurella multocida|Pasteurella multocida|Pasteurella multocida|Pasteurella multocida|Pasteurella multocida|Pasteurella multocida subsp. multocida PMTB2.1|Pasteurella multocida subsp. multocida|Pasteurella multocida|Pasteurella multocida|Pasteurella multocida|Pasteurella multocida	66.7664605834375	forward	forward	forward	forward	High	forward|forward|forward|forward|forward|forward|forward|forward|forward|forward|forward|forward|forward|forward	forward|forward|forward|forward|forward|forward|forward|forward|forward|forward|forward|forward|forward|forward	High|High|High|High|High|High|High|High|High|High|High|High|High|High	forward|not available|forward|not available|forward|forward|forward|forward|forward|forward|not available|not available|not available|forward
g_216	GTTCACCATCGTGTAGATGGCTTAGAAA	CP013291_408126_409623|CP020347_92908_95336|CP084165_1467986_1470414|AE004439_362647_364594|CP028927_362107_364236	5	34.2	CAS-TypeI-F	Bacteria	Pasteurella	Pasteurella multocida|Pasteurella multocida subsp. septica|Pasteurella multocida|Pasteurella multocida subsp. multocida str. Pm70|Pasteurella multocida	22.0449171294713	forward	forward	forward	forward	High	forward|forward|forward|forward|forward	forward|forward|forward|forward|forward	High|High|High|High|High	forward|forward|not available|forward|forward
g_217	GTTTCAAAATCCATAGGATCAAATTTTAAC	CP043427_795786_798434|CP019683_793625_793785|CP019684_791447_793848|CP019682_794629_797277	4	29.5	CAS-TypeI-B	Bacteria	Campylobacter	Campylobacter sputorum subsp. sputorum|Campylobacter sputorum bv. faecalis CCUG 20703|Campylobacter sputorum bv. paraureolyticus LMG 11764|Campylobacter sputorum aubsp. sputorum RM3237	-34.9147589506925	reverse	reverse	unknown	reverse	Medium	unknown|unknown|unknown|unknown	reverse|reverse|reverse|reverse	Medium|Medium|Medium|Medium	not available|reverse|reverse|reverse
g_219	CCGATAACCCCCGCATGCGGGGGGAATAC	CP012754_114404_115164|CP079669_164775_165535|CP079156_164576_165336|CP079151_164775_165535|CP079146_164775_165535|CP079139_164775_165535|CP054968_30068_30950|CP090310_1437426_1438062|CP091602_32575_33334|CP083048_30098_30858|CP083044_30098_30858|CP059469_164775_165535|CP078034_84438_85198|AP018748_3677_4373|CP028929_62241_63001|CP020854_251737_252495|CP020068_136244_137004|CP016921_229597_230357…	26	12.7692307692308	CAS-TypeI-E	Bacteria	Klebsiella	Klebsiella pneumoniae (enterobacteria) KP617|Klebsiella pneumoniae subsp. pneumoniae (enterobacteria) WRC28_CMC387MPCH|Klebsiella pneumoniae subsp. pneumoniae (enterobacteria) WRC08_CMC432MC|Klebsiella pneumoniae subsp. pneumoniae (enterobacteria) WRC07_CMC432PC|Klebsiella pneumoniae subsp. pneumoniae (enterobacteria) WRC06_CMC387MC|Klebsiella pneumoniae subsp. pneumoniae (enterobacteria) WRC05_C…	-11.6267609839589	reverse	not available	forward	reverse	High	forward|forward|forward|forward|forward|forward|forward|forward|forward|forward|forward|forward|forward|forward|forward|forward|forward|forward|forward|forward|forward|forward|forward|forward|forward|forward	reverse|reverse|reverse|reverse|reverse|reverse|reverse|reverse|reverse|reverse|reverse|reverse|reverse|reverse|reverse|reverse|reverse|reverse|reverse|reverse|reverse|reverse|reverse|reverse|reverse|reverse	High|High|High|High|High|High|High|High|High|High|High|High|High|High|High|High|High|High|High|High|High|High|High|High|High|High	not available|not available|not available|not available|not available|not available|not available|not available|not available|not available|not available|not available|not available|not available|not available|not available|not available|not available|not available|not available|not available|not available|not available|not available|not available|not available
g_220	CCGATAACCCCCGCATGCGGGGGGAATAC	CP018961_276922_277868|CP056795_30615_31981|CP068707_317970_319153|CP042866_137862_139106|CP042868_126706_127950	5	19.2	CAS-TypeI-E	Bacteria	Escherichia	Escherichia coli|Escherichia coli|Escherichia coli|Escherichia coli|Escherichia coli	-0.055335554474951	unknown	not available	forward	reverse	High	forward|forward|forward|forward|forward	reverse|reverse|reverse|reverse|reverse	High|High|High|High|High	not available|not available|not available|not available|not available
g_225	GGCTCATCCCTGCTAGTGCGGGGAAAAC	CP039523_31841_33019|CP003208_39263_40319|CP003216_31841_33019|CP040522_38076_39986|CP040520_38076_39986|CP085959_2058720_2060082|CP039522_31841_33019	7	22.5714285714286	CAS-TypeI-E	Bacteria	Corynebacterium	Corynebacterium diphtheriae (high GC Gram+) CN2000|Corynebacterium diphtheriae INCA 402 (high GC Gram+)|Corynebacterium diphtheriae PW8 (high GC Gram+)|Corynebacterium diphtheriae (high GC Gram+) CD1033|Corynebacterium diphtheriae (high GC Gram+) CD1040|Corynebacterium diphtheriae (high GC Gram+) FDAARGOS_1553|Corynebacterium diphtheriae (high GC Gram+) CN2000 b74e63a	-20.200965026075	reverse	reverse	forward	reverse	High	forward|forward|forward|forward|forward|forward|forward	reverse|reverse|reverse|reverse|reverse|reverse|reverse	High|High|High|High|High|High|High	reverse|reverse|reverse|not available|not available|not available|reverse
g_226	GTTGTGGTTTGATTAAAGATTAGAAAACACGATATT	CP051861_2973273_2975660|CP003222_391564_394476|CP018912_2342108_2343985|CP071008_2804167_2806752|CP054506_2973278_2975665|CP054504_2973260_2975647|CP054503_2973252_2975639|CP054505_2973278_2975665|CP054502_2973275_2975662|CP054501_2973256_2975643|CP054500_2973260_2975647|CP054499_2973261_2975648|CP054498_2973279_2975666|CP054497_2973266_2975653|CP054496_2973279_2975666|CP054495_2973261_2975648|C…	17	35.2352941176471	CAS-TypeII-C	Bacteria	Flavobacterium	Flavobacterium columnare|Flavobacterium columnare ATCC 49512|Flavobacterium columnare|Flavobacterium columnare|Flavobacterium columnare|Flavobacterium columnare|Flavobacterium columnare|Flavobacterium columnare|Flavobacterium columnare|Flavobacterium columnare|Flavobacterium columnare|Flavobacterium columnare|Flavobacterium columnare|Flavobacterium columnare|Flavobacterium columnare|Flavobacteriu…	-65.6919248756048	reverse	unknown	forward	forward	High	forward|forward|forward|forward|forward|forward|forward|forward|forward|forward|forward|forward|forward|forward|forward|forward|forward	forward|forward|forward|forward|forward|forward|forward|forward|forward|forward|forward|forward|forward|forward|forward|forward|forward	High|High|High|High|High|High|High|High|High|High|High|High|High|High|High|High|High	not available|unknown|unknown|not available|not available|not available|not available|not available|not available|not available|not available|not available|not available|not available|not available|not available|not available
g_228	GTTGTGGTTTGATTAAAGATTAGAAAACACGATATT	CP010992_755586_757197|CP054518_755586_757197|CP054517_755545_757156|CP054516_755541_757152|CP054515_755586_757197|CP054514_755546_757157|CP054513_755546_757157|CP054512_755546_757157|CP054511_755546_757157|CP054510_755541_757152|CP054509_755546_757157|CP054508_755546_757157|CP054507_755585_757196|CP013012_757278_759290	14	24	CAS-TypeII-C	Bacteria	Flavobacterium	Flavobacterium columnare|Flavobacterium columnare|Flavobacterium columnare|Flavobacterium columnare|Flavobacterium columnare|Flavobacterium columnare|Flavobacterium columnare|Flavobacterium columnare|Flavobacterium columnare|Flavobacterium columnare|Flavobacterium columnare|Flavobacterium columnare|Flavobacterium columnare|Flavobacterium columnare	5.21582982944158	forward	unknown	forward	forward	High	forward|forward|forward|forward|forward|forward|forward|forward|forward|forward|forward|forward|forward|forward	forward|forward|forward|forward|forward|forward|forward|forward|forward|forward|forward|forward|forward|forward	High|High|High|High|High|High|High|High|High|High|High|High|High|High	unknown|not available|not available|not available|not available|not available|not available|not available|not available|not available|not available|not available|not available|not available
g_230	GTTCCCCGCGCCAGCGGGGATAAACC	CP029973_3719082_3719411|CP069459_4581147_4581233|LR881940_981318_981404|CP062924_1084279_1084366|CP070902_1007043_1007190|CP088534_1027066_1027335	6	2.33333333333333	CAS-TypeI-E	Bacteria	Escherichia	Escherichia coli|Escherichia coli|Escherichia coli|Escherichia coli|Escherichia coli|Escherichia coli	6.6585147829829	forward	unknown	unknown	forward	High	unknown|unknown|unknown|unknown|unknown|unknown	forward|forward|forward|forward|forward|forward	High|High|High|High|High|High	unknown|not available|not available|not available|not available|not available
g_232	GTTTTTATTTAACTTAAGAGAAATGTAAAG	CP017982_562582_563799|CP015444_1281005_1282287|CP011386_1644308_1647001|CP031835_424145_425561|CP020457_422009_424149|CP053343_545423_547499|CP045642_545754_548447	7	28.7142857142857	CAS-TypeI-B	Bacteria	Lactobacillus	Lactobacillus helveticus|Lactobacillus helveticus|Lactobacillus helveticus|Lactobacillus amylolyticus|Lactobacillus amylolyticus|Lactobacillus helveticus|Lactobacillus helveticus	124.850130263523	forward	forward	unknown	reverse	High	unknown|unknown|unknown|unknown|unknown|unknown|unknown	reverse|reverse|reverse|reverse|reverse|reverse|reverse	High|High|High|High|High|High|High	forward|forward|forward|forward|forward|not available|not available
g_234	GTTTCAGACGGACCCTTGTGGGATTGAAGC	CP039375_272330_274527|CP001689_31920_34849|CP039376_57339_60268|CP045142_272330_274527|CP001688_2723382_2725579	5	37.4	CAS-TypeI-B	Archaea	Halomicrobium	Halomicrobium mukohataei (euryarchaeotes) JP60|Halomicrobium mukohataei DSM 12286 (euryarchaeotes)|Halomicrobium mukohataei (euryarchaeotes) JP60|Halomicrobium mukohataei (euryarchaeotes) ZPS1|Halomicrobium mukohataei DSM 12286 (euryarchaeotes)	-4.05220413741792	unknown	forward	forward	forward	High	forward|forward|forward|forward|forward	forward|forward|forward|forward|forward	High|High|High|High|High	forward|not available|not available|not available|forward
g_237	CCAATAATCCCTCATCTAAAAATCCAACCACTGAAAC	CP011105_178428_181189|CR628336_190034_192439|CP061840_189831_192735|CP021286_189827_192944|CP021281_189831_192808|LR134332_179916_182963|LT632614_178305_181066|CP015931_180569_183616|CP015929_180569_183616|CP015927_180569_183616|CP016030_189831_192807	11	40.1818181818182	CAS-TypeII-B	Bacteria	Legionella	Legionella pneumophila|Legionella pneumophila str. Paris|Legionella pneumophila subsp. pneumophila|Legionella pneumophila subsp. pneumophila|Legionella pneumophila subsp. pneumophila|Legionella pneumophila|Legionella pneumophila|Legionella pneumophila|Legionella pneumophila|Legionella pneumophila|Legionella pneumophila	21.3529658104221	forward	unknown	forward	reverse	High	forward|forward|forward|forward|forward|forward|forward|forward|forward|forward|forward	reverse|reverse|reverse|reverse|reverse|reverse|reverse|reverse|reverse|reverse|reverse	High|High|High|High|High|High|High|High|High|High|High	unknown|unknown|not available|unknown|unknown|unknown|unknown|unknown|unknown|unknown|unknown
g_238	CCAATAATCCCTCATCTAAAAATCCAACCACTGAAAC	CP017601_200541_201302|CP021279_200541_201302|CP021277_200541_201302|CP021258_200541_201231|CP021257_206564_207540|CP021264_200541_201302|CP021263_200541_201302|CP017458_200541_201302|CP017457_200766_201527|CP021261_189549_190451|CP021260_224773_225675|CP021260_189550_190452|CP017602_200541_201302	13	10.6153846153846	CAS-TypeII-B	Bacteria	Legionella	Legionella pneumophila|Legionella pneumophila subsp. fraseri|Legionella pneumophila subsp. fraseri|Legionella pneumophila subsp. fraseri|Legionella pneumophila subsp. fraseri|Legionella pneumophila subsp. fraseri|Legionella pneumophila subsp. fraseri|Legionella pneumophila subsp. fraseri|Legionella pneumophila subsp. fraseri|Legionella pneumophila|Legionella pneumophila|Legionella pneumophila|Leg…	31.949399402443	forward	unknown	unknown	reverse	High	unknown|unknown|unknown|unknown|unknown|unknown|unknown|unknown|unknown|unknown|unknown|unknown|unknown	reverse|reverse|reverse|reverse|reverse|reverse|reverse|reverse|reverse|reverse|reverse|reverse|reverse	High|High|High|High|High|High|High|High|High|High|High|High|High	unknown|unknown|unknown|unknown|unknown|unknown|unknown|unknown|unknown|unknown|unknown|unknown|unknown
g_240	GGTTTATCCCCGCTGGCGCGGGGAACTC	CP073589_2125551_2125761|CP042950_3202883_3203032|CP031906_1095788_1095937|CP057038_4060725_4060935|CP015244_4344874_4345023|CP075663_4303810_4303959|CP062204_1092897_1093046|CP042947_1961265_1961536|CP054314_698480_698629	9	2.44444444444444	CAS-TypeI-E	Bacteria	Escherichia	Escherichia coli|Escherichia coli|Escherichia coli O91:H21|Escherichia coli|Escherichia coli O91 str. RM7190|Escherichia coli|Escherichia coli|Escherichia coli|Escherichia coli	-10.8017230614898	reverse	not available	reverse	reverse	High	unknown|reverse|reverse|reverse|reverse|reverse|reverse|unknown|unknown	reverse|reverse|reverse|reverse|reverse|reverse|reverse|reverse|reverse	High|High|High|High|High|High|High|High|High	not available|not available|not available|not available|not available|not available|not available|not available|not available
g_241	GGTTTATCCCCGCTGGCGCGGGGAACTC	CP055888_4626012_4626344|OU349844_1666699_1666848|CP038389_1166280_1166429|CP062811_1058956_1059227|CP089032_1108065_1108153|CP062713_1103855_1103943|CP028654_1095221_1095309|CP062725_1102540_1102628|CP038394_1151245_1151457|CP038419_1101208_1101296|CP028659_1095229_1095317|CP044140_3044902_3044990|CP051798_1095238_1095326|CP038416_1109732_1109820|CP040107_1094283_1094371|CP051837_1095229_1095317…	171	1.08187134502924	CAS-TypeI-E	Bacteria	Escherichia	Escherichia coli|Escherichia coli|Escherichia coli O55:H7|Escherichia coli|Escherichia coli O157:H7|Escherichia coli O157:H7|Escherichia coli|Escherichia coli O157:H7|Escherichia coli O55:H7|Escherichia coli O157:H7|Escherichia coli|Escherichia coli O157|Escherichia coli O157:H7|Escherichia coli O157:H7|Escherichia coli O157:H7|Escherichia coli O157:H7|Escherichia coli|Escherichia coli|Escherichi…	-30.5197897384023	reverse	not available	reverse	reverse	High	reverse|reverse|reverse|reverse|reverse|reverse|reverse|reverse|reverse|reverse|reverse|reverse|reverse|reverse|reverse|reverse|reverse|reverse|reverse|reverse|reverse|reverse|reverse|reverse|reverse|reverse|reverse|reverse|reverse|reverse|reverse|reverse|reverse|reverse|reverse|reverse|reverse|reverse|reverse|reverse|reverse|reverse|reverse|reverse|reverse|reverse|reverse|reverse|reverse|reverse…	reverse|reverse|reverse|reverse|reverse|reverse|reverse|reverse|reverse|reverse|reverse|reverse|reverse|reverse|reverse|reverse|reverse|reverse|reverse|reverse|reverse|reverse|reverse|reverse|reverse|reverse|reverse|reverse|reverse|reverse|reverse|reverse|reverse|reverse|reverse|reverse|reverse|reverse|reverse|reverse|reverse|reverse|reverse|reverse|reverse|reverse|reverse|reverse|reverse|reverse…	High|High|High|High|High|High|High|High|High|High|High|High|High|High|High|High|High|High|High|High|High|High|High|High|High|High|High|High|High|High|High|High|High|High|High|High|High|High|High|High|High|High|High|High|High|High|High|High|High|High|High|High|High|High|High|High|High|High|High|High|High|High|High|High|High|High|High|High|High|High|High|High|High|High|High|High|High|High|High|High…	not available|not available|not available|not available|not available|not available|not available|not available|not available|not available|not available|not available|not available|not available|not available|not available|not available|not available|not available|not available|not available|not available|not available|not available|not available|not available|not available|not available|not ava…
g_244	GATCTTAACCTTATTGATTTAACATCCTTCTGAAAC	CP066046_1369947_1370972|CP050079_421768_422067|CP053421_421806_422105|CP080397_421826_422125|CP035154_472999_474156|CP015206_1856880_1859093	6	12.8333333333333	CAS-TypeII-A	Bacteria	Pediococcus	Pediococcus acidilactici (firmicutes) FDAARGOS_1007|Pediococcus acidilactici (firmicutes) PMC48|Pediococcus acidilactici (firmicutes) PMC65|Pediococcus acidilactici (firmicutes) PMC202|Pediococcus acidilactici (firmicutes) SRCM103387|Pediococcus acidilactici (firmicutes) ZPA017	-25.0875602234308	reverse	reverse	reverse	reverse	Medium	unknown|reverse|reverse|reverse|reverse|reverse	reverse|reverse|reverse|reverse|reverse|reverse	Medium|Medium|Medium|Medium|Medium|Medium	not available|not available|not available|not available|reverse|reverse
g_246	GTTCTCATCCCCTGTTCTTCGGGATAGTTATCGATC	CP052991_100039_100433|CP014119_1006414_1006593|LR735437_92786_93615|CP052998_103628_104169	4	6.25	CAS-TypeIII-A	Bacteria	Staphylococcus	Staphylococcus epidermidis|Staphylococcus epidermidis|Staphylococcus epidermidis|Staphylococcus epidermidis	-28.6596282783712	reverse	not available	unknown	forward	High	unknown|unknown|unknown|unknown	forward|forward|forward|forward	High|High|High|High	not available|not available|not available|not available
g_248	GTTTCAATCCACGCGCCCGTGAGGGCGCGAC	CP034657_4314100_4317487|CP034655_4616998_4620326|CP034653_4364385_4366121|CP025272_4339972_4341446|CP028127_4338146_4339620	5	34.2	CAS-TypeI-C	Bacteria	Xanthomonas	Xanthomonas vasicola|Xanthomonas campestris pv. musacearum NCPPB 4379|Xanthomonas vasicola pv. arecae|Xanthomonas vasicola pv. vasculorum|Xanthomonas vasicola pv. vasculorum	-59.8728868908666	reverse	reverse	reverse	reverse	Medium	reverse|reverse|reverse|reverse|reverse	reverse|reverse|reverse|reverse|reverse	Medium|Medium|Medium|Medium|Medium	reverse|reverse|reverse|reverse|reverse
g_249	GTCGCTCTCCACACGGAGAGCGTGGATTGAAAT	CP025287_639964_658768|CP025286_674796_693600|CP002400_674783_693586|CP030278_674795_693599|CP025288_674784_693588	5	279	CAS-TypeI-C	Bacteria	Ethanoligenens	Ethanoligenens harbinense|Ethanoligenens harbinense YUAN-3|Ethanoligenens harbinense YUAN-3|Ethanoligenens harbinense|Ethanoligenens harbinense	0	unknown	forward	forward	forward	High	forward|forward|forward|forward|forward	forward|forward|forward|forward|forward	High|High|High|High|High	forward|forward|forward|forward|forward
g_252	GTTGTAGCTCCCATTCTCATTTCGCAGTGCTACAAT	CP031324_994522_996471|CP031328_2214010_2215509|CP031334_313933_316740|AP024489_80262_80891|CP031332_322739_324358	5	25.2	CAS-TypeII-C	Bacteria	Neisseria	Neisseria meningitidis|Neisseria meningitidis|Neisseria meningitidis|Neisseria meningitidis|Neisseria meningitidis	-50.9063967266545	reverse	unknown	reverse	forward	High	unknown|reverse|reverse|unknown|reverse	forward|forward|forward|forward|forward	High|High|High|High|High	unknown|unknown|unknown|not available|unknown
g_253	GTTGTAGCTCCCATTCTCATTTCGCAGTGCTACAAT	CP021517_83402_84361|CP045960_83038_84129|CP021723_83406_84365|CP021724_83405_84298|CP021725_82262_83419|CP021523_82285_83442|CP021522_83405_84364|CP021521_79536_81023|CP021520_82254_83411|CP021519_84163_85122|CP021518_83404_84363|CP021516_83400_84359	12	15.5	CAS-TypeII-C	Bacteria	Neisseria	Neisseria meningitidis|Neisseria meningitidis|Neisseria meningitidis|Neisseria meningitidis|Neisseria meningitidis|Neisseria meningitidis|Neisseria meningitidis|Neisseria meningitidis|Neisseria meningitidis|Neisseria meningitidis|Neisseria meningitidis|Neisseria meningitidis	-4.84791113527199	unknown	not available	unknown	forward	High	unknown|unknown|unknown|unknown|unknown|unknown|unknown|unknown|unknown|unknown|unknown|unknown	forward|forward|forward|forward|forward|forward|forward|forward|forward|forward|forward|forward	High|High|High|High|High|High|High|High|High|High|High|High	not available|not available|not available|not available|not available|not available|not available|not available|not available|not available|not available|not available
g_259	GTCGCACCCTCACGGGTGCGTGGATTGAAAC	CP072018_123620_124169|CP072049_410709_411193|CP072051_123637_127244|CP072048_123620_124169|CP072047_123647_124131	5	17	CAS-TypeI-C	Bacteria	Akkermansia	Akkermansia muciniphila|Akkermansia muciniphila|Akkermansia muciniphila|Akkermansia muciniphila|Akkermansia muciniphila	21.6214517443197	forward	not available	unknown	forward	Low	unknown|unknown|unknown|unknown|unknown	forward|forward|forward|forward|forward	Low|Low|Low|Low|Low	not available|not available|not available|not available|not available
g_264	GTAATAACGACAAGAAACTAAAAC	CP013695_38298_46465|CP002818_1648592_1656517|CP002817_1650673_1658598|CP000077_1650669_1658594|CP020364_1650672_1658597|CP020363_1644946_1653528|CP020362_1692322_1701924|CP020361_1676207_1685809	8	140.875	CAS-TypeI-D	Archaea	Sulfolobus	Sulfolobus acidocaldarius|Sulfolobus acidocaldarius Ron12/I|Sulfolobus acidocaldarius N8|Sulfolobus acidocaldarius DSM 639|Sulfolobus acidocaldarius|Sulfolobus acidocaldarius|Sulfolobus acidocaldarius|Sulfolobus acidocaldarius	63.3564405450095	forward	forward	forward	reverse	High	forward|forward|forward|forward|forward|forward|forward|forward	reverse|reverse|reverse|reverse|reverse|reverse|reverse|reverse	High|High|High|High|High|High|High|High	not available|forward|forward|forward|forward|forward|forward|forward
g_265	GTAATAACGACAAGAAACTAAAAC	CP020361_1698177_1703773|CP013695_21240_25930|CP002818_1668885_1673568|CP002817_1670966_1675590|CP000077_1670962_1675586|CP020364_1670965_1675648|CP020363_1665896_1671555|CP020362_1714292_1719888	8	83.5	CAS-TypeI-D	Archaea	Sulfolobus	Sulfolobus acidocaldarius|Sulfolobus acidocaldarius|Sulfolobus acidocaldarius Ron12/I|Sulfolobus acidocaldarius N8|Sulfolobus acidocaldarius DSM 639|Sulfolobus acidocaldarius|Sulfolobus acidocaldarius|Sulfolobus acidocaldarius	62.5466253469405	forward	forward	forward	reverse	High	forward|forward|forward|forward|forward|forward|forward|forward	reverse|reverse|reverse|reverse|reverse|reverse|reverse|reverse	High|High|High|High|High|High|High|High	forward|not available|forward|forward|forward|forward|forward|forward
g_266	GTTAAACAGTAACATGAGATGTATTTAAAT	CP026615_1733153_1735751|FN665653_2331600_2334132|CP082868_561728_563339|CP037811_2220705_2223303|CP075685_2282666_2285132|CP075683_2282668_2285134|CP075684_2282668_2285134|CP068553_456643_459241|CP068559_1674128_1676726|CP068555_85388_87920|CP021319_2249472_2251083|CP033216_2220227_2222759|CP033214_2306269_2308142|CP033213_2288873_2290746|CP019864_2337466_2340064|CP012325_2405074_2407672|CP02661…	26	36.6538461538462	CAS-TypeI-B	Bacteria	Clostridioides	Clostridioides difficile|Clostridioides difficile M120|Clostridioides difficile|Clostridioides difficile|Clostridioides difficile|Clostridioides difficile|Clostridioides difficile|Clostridioides difficile|Clostridioides difficile|Clostridioides difficile|Clostridioides difficile|Clostridioides difficile|Clostridioides difficile|Clostridioides difficile|Clostridioides difficile|Clostridioides diff…	29.6443243560797	forward	forward	forward	forward	Medium	unknown|forward|forward|forward|forward|forward|forward|forward|forward|forward|forward|forward|forward|forward|forward|forward|forward|forward|unknown|unknown|unknown|unknown|unknown|unknown|unknown|unknown	forward|forward|forward|forward|forward|forward|forward|forward|forward|forward|forward|forward|forward|forward|forward|forward|forward|forward|forward|forward|forward|forward|forward|forward|forward|forward	Medium|Medium|Medium|Medium|Medium|Medium|Medium|Medium|Medium|Medium|Medium|Medium|Medium|Medium|Medium|Medium|Medium|Medium|Medium|Medium|Medium|Medium|Medium|Medium|Medium|Medium	forward|forward|not available|not available|not available|not available|not available|not available|not available|not available|not available|forward|forward|forward|forward|forward|forward|forward|not available|not available|not available|not available|not available|not available|not available|not available
g_270	GTTCACTGCCGTATAGGCAGCTAAGAAA	CP008860_1543749_1544556|CP070471_5290539_5290986|CP070467_5529179_5529626|CP058257_4109689_4110136|CP059063_5315027_5315474|CP051770_5342397_5342844|CP051768_5305648_5306095|CP034436_4751311_4751758|CP034435_4884630_4885077|CP034368_4434793_4435240|CP033439_5027673_5028120|CP033432_3171426_3171873|AP014651_1685827_1686154|LR898867_1530297_1530624|CP029148_603795_604122|LR134300_350497_351364|CP0…	29	7.93103448275862	CAS-TypeI-F	Bacteria	Pseudomonas	Pseudomonas aeruginosa|Pseudomonas aeruginosa|Pseudomonas aeruginosa|Pseudomonas aeruginosa|Pseudomonas aeruginosa|Pseudomonas aeruginosa|Pseudomonas aeruginosa|Pseudomonas aeruginosa|Pseudomonas aeruginosa|Pseudomonas aeruginosa|Pseudomonas aeruginosa|Pseudomonas aeruginosa|Pseudomonas aeruginosa|Pseudomonas aeruginosa|Pseudomonas aeruginosa|Pseudomonas fluorescens|Pseudomonas aeruginosa|Pseudom…	49.6662339296837	forward	forward	forward	forward	High	forward|forward|forward|forward|forward|forward|forward|forward|forward|forward|forward|forward|forward|forward|forward|forward|forward|forward|forward|forward|forward|forward|forward|forward|forward|forward|forward|forward|forward	forward|forward|forward|forward|forward|forward|forward|forward|forward|forward|forward|forward|forward|forward|forward|forward|forward|forward|forward|forward|forward|forward|forward|forward|forward|forward|forward|forward|forward	High|High|High|High|High|High|High|High|High|High|High|High|High|High|High|High|High|High|High|High|High|High|High|High|High|High|High|High|High	forward|not available|not available|not available|not available|not available|not available|forward|forward|forward|forward|forward|forward|not available|forward|forward|not available|not available|not available|forward|forward|forward|forward|forward|forward|forward|forward|not available|not available
g_271	GTTCACTGCCGTATAGGCAGCTAAGAAA	CP061699_5908839_5909767|CP047697_5369248_5370175|CP093014_1537427_1538234|CP089238_1526115_1527403	4	16	CAS-TypeI-F	Bacteria	Pseudomonas	Pseudomonas aeruginosa|Pseudomonas aeruginosa|Pseudomonas aeruginosa|Pseudomonas aeruginosa	46.002781659936	forward	not available	forward	forward	High	forward|forward|forward|forward	forward|forward|forward|forward	High|High|High|High	not available|not available|not available|not available
g_275	CTGTTCCCCGCGCGAGCGGGGATAAACCG	CP012253_2846563_2847811|CP034340_1131321_1132566|CP004091_2847258_2848506|CP093376_2734425_2735795	4	20.5	CAS-TypeI-E	Bacteria	Cronobacter	Cronobacter sakazakii|Cronobacter sakazakii|Cronobacter sakazakii SP291|Cronobacter sakazakii	0	unknown	forward	forward	forward	High	forward|forward|forward|forward	forward|forward|forward|forward	High|High|High|High	forward|not available|forward|not available
g_276	CTGTTCCCCGCGCGAGCGGGGATAAACCG	CP000783_2805998_2807613|CP049150_1677162_1678655|CP049147_1107733_1109226|CP059045_1047392_1049434|CP027109_850293_851908	5	26.6	CAS-TypeI-E	Bacteria	Cronobacter	Cronobacter sakazakii ATCC BAA-894|Cronobacter sakazakii|Cronobacter sakazakii|Cronobacter sakazakii|Cronobacter sakazakii	0	unknown	forward	forward	forward	High	forward|forward|forward|forward|forward	forward|forward|forward|forward|forward	High|High|High|High|High	forward|not available|not available|not available|forward
g_277	GCCTCAATGAAGGGCCCCTCCAGAAGGAGGGGCAAT	CP018002_2126193_2128185|FN806773_441264_443689|CP010341_413341_416346|LT618787_441841_444266|LT618788_443092_445517|LN997841_2424099_2427021|LR698993_2126193_2128185|LT618793_2124520_2126512|LT618790_2219288_2223955|LT618789_2220735_2225402|LT618791_2044247_2044936|LT618792_2048367_2049056|LT604998_2181462_2185411|LT576787_2180015_2183964|LT576042_2192257_2196491|LT618782_2181742_2182360|LT61878…	19	31.8421052631579	CAS-TypeI-G	Bacteria	Propionibacterium	Propionibacterium freudenreichii (high GC Gram+) P.UF1|Propionibacterium freudenreichii subsp. shermanii CIRM-BIA1 (high GC Gram+) CIRM-B1AI|Propionibacterium freudenreichii subsp. freudenreichii (high GC Gram+) DSM 20271|Propionibacterium freudenreichii (high GC Gram+) 7c913fb|Propionibacterium freudenreichii (high GC Gram+) 7c913fb|Propionibacterium freudenreichii subsp. shermanii (high GC Gram…	-175.899035492143	reverse	reverse	unknown	reverse	High	unknown|unknown|unknown|unknown|unknown|unknown|unknown|unknown|unknown|unknown|unknown|unknown|unknown|unknown|unknown|unknown|unknown|unknown|unknown	reverse|reverse|reverse|reverse|reverse|reverse|reverse|reverse|reverse|reverse|reverse|reverse|reverse|reverse|reverse|reverse|reverse|reverse|reverse	High|High|High|High|High|High|High|High|High|High|High|High|High|High|High|High|High|High|High	reverse|reverse|reverse|reverse|reverse|reverse|not available|reverse|reverse|reverse|reverse|reverse|reverse|reverse|reverse|reverse|reverse|reverse|reverse
g_278	GCCTCAATGAAGGGCCCCTCCAGAAGGAGGGGCAAT	LT618792_2038583_2041303|LT618782_2188315_2191181|LT618781_2189758_2192624|LT576033_1825170_1827746|LT618783_2042081_2045018|LT618791_2034463_2037183	6	37.8333333333333	CAS-TypeI-G	Bacteria	Propionibacterium	Propionibacterium freudenreichii (high GC Gram+) 9f704b2|Propionibacterium freudenreichii (high GC Gram+) 3062291|Propionibacterium freudenreichii (high GC Gram+) 3062291|Propionibacterium freudenreichii (high GC Gram+) 9eaf54c|Propionibacterium freudenreichii (high GC Gram+) b5aa8b3|Propionibacterium freudenreichii (high GC Gram+) 9f704b2	-24.5845075851277	reverse	reverse	unknown	reverse	High	unknown|unknown|unknown|unknown|unknown|unknown	reverse|reverse|reverse|reverse|reverse|reverse	High|High|High|High|High|High	reverse|reverse|reverse|reverse|reverse|reverse
g_279	GCCTCAATGAAGGGCCCCTCCAGAAGGAGGGGCAAT	LT618792_2042776_2043168|LT618782_2186307_2186842|LT618781_2187750_2188285|LT576033_1823162_1823697|LT618783_2046491_2046954|LT618791_2038656_2039048	6	6.16666666666667	CAS-TypeI-G	Bacteria	Propionibacterium	Propionibacterium freudenreichii (high GC Gram+) 9f704b2|Propionibacterium freudenreichii (high GC Gram+) 3062291|Propionibacterium freudenreichii (high GC Gram+) 3062291|Propionibacterium freudenreichii (high GC Gram+) 9eaf54c|Propionibacterium freudenreichii (high GC Gram+) b5aa8b3|Propionibacterium freudenreichii (high GC Gram+) 9f704b2	0	unknown	reverse	unknown	reverse	High	unknown|unknown|unknown|unknown|unknown|unknown	reverse|reverse|reverse|reverse|reverse|reverse	High|High|High|High|High|High	reverse|reverse|reverse|reverse|reverse|reverse
g_284	GTGTTCCCCGCGAGAGCGGGGATAAACCG	LS483495_2095814_2096513|CP079839_4054784_4054995|CP079836_2343294_2343505|CP079838_2323755_2323966|CP034697_2179034_2181075|CP034717_2178511_2180430|LR134141_2079820_2081680|CP074599_2162316_2162588	8	14.75	CAS-TypeI-E	Bacteria	Salmonella	Salmonella enterica|Salmonella enterica|Salmonella enterica subsp. salamae|Salmonella enterica subsp. salamae|Salmonella enterica subsp. salamae serovar 42:r:-|Salmonella enterica subsp. salamae serovar 42:r:-|Salmonella enterica subsp. salamae|Salmonella enterica subsp. salamae	67.6423233852721	forward	forward	forward	forward	High	unknown|forward|unknown|unknown|unknown|unknown|unknown|unknown	forward|forward|forward|forward|forward|forward|forward|forward	High|High|High|High|High|High|High|High	forward|not available|not available|not available|forward|forward|forward|not available
g_285	GTTTTAGAGTTATGCTGTATTGAATGGTTCCAAAAC	CP065060_1405151_1406440|CP001129_1366029_1367186|LS483354_1406197_1407354|CP080959_1362589_1363482	4	16.5	CAS-TypeI-C	Bacteria	Streptococcus	Streptococcus equi subsp. zooepidemicus|Streptococcus equi subsp. zooepidemicus MGCS10565|Streptococcus equi subsp. zooepidemicus|Streptococcus equi subsp. zooepidemicus	38.1798596895153	forward	forward	reverse	forward	High	reverse|reverse|reverse|reverse	forward|forward|forward|forward	High|High|High|High	not available|forward|forward|not available
g_289	CGGTTTATCCCCGCTAGCGCGGGGAACTC	CP057123_1106625_1107385|CP083585_1007795_1008494|CP057951_1106623_1107383|CP057861_4162602_4163545|CP057826_4071835_4072351|CP057603_1107938_1108698|CP057587_1106625_1107385	7	11.7142857142857	CAS-TypeI-E	Bacteria	Escherichia	Escherichia coli|Escherichia coli|Escherichia coli|Escherichia coli|Escherichia coli|Escherichia coli|Escherichia coli	-30.6743404594869	reverse	not available	unknown	reverse	High	unknown|unknown|unknown|unknown|unknown|unknown|unknown	reverse|reverse|reverse|reverse|reverse|reverse|reverse	High|High|High|High|High|High|High	not available|not available|not available|not available|not available|not available|not available
g_290	CGGTTTATCCCCGCTAGCGCGGGGAACTC	CP057344_1014528_1015410|CP084096_4376853_4377796|OU356913_551991_552812|OU349845_4983087_4983908|OU349840_3493712_3494472|LR134092_1142689_1143449|LR134081_1208042_1208741|LR134079_1156379_1157200|LT795502_1057922_1058743|CP058012_1096229_1096867|CP058007_1096130_1096768	11	12.3636363636364	CAS-TypeI-E	Bacteria	Escherichia	Escherichia coli|Escherichia coli O78|Escherichia coli|Escherichia coli|Escherichia coli|Escherichia coli|Escherichia coli|Escherichia coli|Escherichia coli|Escherichia coli|Escherichia coli	-10.9166914208189	reverse	reverse	unknown	reverse	High	unknown|unknown|unknown|unknown|unknown|unknown|unknown|unknown|unknown|unknown|unknown	reverse|reverse|reverse|reverse|reverse|reverse|reverse|reverse|reverse|reverse|reverse	High|High|High|High|High|High|High|High|High|High|High	not available|not available|not available|not available|not available|reverse|reverse|reverse|not available|not available|not available
g_292	GTGTTCCCCACGGGTGTGGGGATGAACCG	CP013477_4122719_4123479|LN870292_4124181_4124941|LR590473_4943094_4943855|CP090348_4244181_4244941|CP053747_4597440_4597834|CP080282_5724319_5724838|CP054581_4857280_4858226|CP045552_4596204_4597150|CP039749_3832159_3832919|CP013478_4122722_4123482	10	11.6	CAS-TypeI-F	Bacteria	Pseudomonas	Pseudomonas aeruginosa|Pseudomonas aeruginosa DK1|Pseudomonas aeruginosa|Pseudomonas aeruginosa|Pseudomonas aeruginosa|Pseudomonas aeruginosa|Pseudomonas aeruginosa|Pseudomonas aeruginosa|Pseudomonas aeruginosa|Pseudomonas aeruginosa	33.8734286643319	forward	forward	unknown	forward	High	unknown|unknown|unknown|unknown|unknown|unknown|unknown|unknown|unknown|unknown	forward|forward|forward|forward|forward|forward|forward|forward|forward|forward	High|High|High|High|High|High|High|High|High|High	forward|forward|forward|not available|not available|not available|not available|not available|forward|forward
g_294	GTGTTCCCCACGGGTGTGGGGATGAACCG	CP008858_4360667_4361977|CP025229_379512_380029|CP006245_1409002_1410312|CP093013_5484797_5485557|CP080511_2765778_2766539|CP069198_820457_820913|CP060241_2099250_2099767|CP058333_1306705_1307466|CP058332_3861389_3862150|CP046404_2712409_2713168|CP050323_2787770_2788530|CP044533_5915215_5915549|CP041013_2284804_2285564|CP033084_306378_307263|CP012901_2280564_2281019|CP015648_2002054_2002816|CP013…	30	10.6333333333333	CAS-TypeI-E	Bacteria	Pseudomonas	Pseudomonas aeruginosa|Pseudomonas sp. AK6U|Pseudomonas aeruginosa RP73|Pseudomonas aeruginosa|Pseudomonas aeruginosa|Pseudomonas aeruginosa|Pseudomonas aeruginosa|Pseudomonas aeruginosa|Pseudomonas aeruginosa|Pseudomonas aeruginosa|Pseudomonas aeruginosa|Pseudomonas aeruginosa|Pseudomonas aeruginosa|Pseudomonas aeruginosa|Pseudomonas aeruginosa|Pseudomonas aeruginosa|Pseudomonas aeruginosa|Pseud…	136.241000525035	forward	forward	unknown	forward	High	unknown|unknown|unknown|unknown|unknown|unknown|unknown|unknown|unknown|unknown|unknown|unknown|unknown|unknown|unknown|unknown|unknown|unknown|unknown|unknown|unknown|unknown|unknown|unknown|unknown|unknown|unknown|unknown|unknown|unknown	forward|forward|forward|forward|forward|forward|forward|forward|forward|forward|forward|forward|forward|forward|forward|forward|forward|forward|forward|forward|forward|forward|forward|forward|forward|forward|forward|forward|forward|forward	High|High|High|High|High|High|High|High|High|High|High|High|High|High|High|High|High|High|High|High|High|High|High|High|High|High|High|High|High|High	forward|forward|forward|not available|not available|not available|not available|not available|not available|not available|not available|not available|not available|forward|forward|forward|forward|not available|forward|forward|not available|not available|not available|not available|not available|not available|forward|forward|forward|forward
g_295	GTGTTCCCCACGGGTGTGGGGATGAACCG	CP015647_4208380_4208897|CP037925_1823981_1824375|CP037926_4253184_4253578|CP053917_5185976_5186616|CP027538_5224055_5224877|LR134330_6308353_6309054|CP092634_4220989_4221444|CP092032_4915793_4916738|CP075176_4534714_4535415|CP056094_4774463_4775408|CP041945_4512606_4513307|CP041774_4460045_4460746|CP025050_3749409_3750474|CP025049_3716643_3717708	14	11.2857142857143	CAS-TypeI-E	Bacteria	Pseudomonas	Pseudomonas aeruginosa|Pseudomonas aeruginosa|Pseudomonas aeruginosa|Pseudomonas aeruginosa|Pseudomonas aeruginosa|Pseudomonas aeruginosa|Pseudomonas aeruginosa|Pseudomonas aeruginosa|Pseudomonas aeruginosa|Pseudomonas aeruginosa|Pseudomonas aeruginosa|Pseudomonas aeruginosa|Pseudomonas aeruginosa|Pseudomonas aeruginosa	80.9448431999462	forward	forward	unknown	forward	High	unknown|unknown|unknown|unknown|unknown|unknown|unknown|unknown|unknown|unknown|unknown|unknown|unknown|unknown	forward|forward|forward|forward|forward|forward|forward|forward|forward|forward|forward|forward|forward|forward	High|High|High|High|High|High|High|High|High|High|High|High|High|High	forward|forward|forward|not available|forward|forward|not available|not available|not available|not available|not available|not available|forward|forward
g_297	GTTTTAGAGCTATGTTGTTTTGAATGGTCCCAAAAC	CP033163_1935499_1937317|CP033165_1245552_1248294|CP078545_1245552_1248294|CP078737_1245552_1248294	4	37.5	CAS-TypeII-A	Bacteria	Streptococcus	Streptococcus dysgalactiae subsp. dysgalactiae|Streptococcus dysgalactiae subsp. dysgalactiae|Streptococcus dysgalactiae|Streptococcus dysgalactiae	21.7553604332859	forward	not available	forward	forward	High	unknown|forward|forward|forward	forward|forward|forward|forward	High|High|High|High	not available|not available|not available|not available
g_298	GTTTTAGAGCTATGTTGTTTTGAATGGTCCCAAAAC	LR594048_1219380_1220208|AP023393_1221035_1221798|CP033164_1490215_1490910	3	11	CAS-TypeII-A	Bacteria	Streptococcus	Streptococcus dysgalactiae subsp. equisimilis|Streptococcus dysgalactiae subsp. equisimilis|Streptococcus dysgalactiae subsp. dysgalactiae	27.8885712342508	forward	forward	forward	forward	High	forward|forward|forward	forward|forward|forward	High|High|High	forward|not available|not available
g_299	GTTTTAGAGCTATGTTGTTTTGAATGGTCCCAAAAC	CP066073_1180288_1181050|CP002215_1235689_1237374|LR594047_1287470_1289683|HE858529_1130921_1132211|CP053074_1147752_1148645|CP051624_1188327_1189154|CP051623_1165816_1166907	7	18.4285714285714	CAS-TypeII-A	Bacteria	Streptococcus	Streptococcus dysgalactiae|Streptococcus dysgalactiae subsp. equisimilis ATCC 12394|Streptococcus dysgalactiae subsp. equisimilis|Streptococcus dysgalactiae subsp. equisimilis AC-2713|Streptococcus dysgalactiae subsp. equisimilis|Streptococcus dysgalactiae subsp. equisimilis|Streptococcus dysgalactiae subsp. equisimilis	20.7096994654766	forward	forward	forward	forward	High	forward|forward|forward|forward|forward|forward|forward	forward|forward|forward|forward|forward|forward|forward	High|High|High|High|High|High|High	not available|forward|forward|forward|not available|not available|not available
g_318	CTTTTCTCCGCGTATGCGGAGGTAGTTCC	AP012284_2038334_2040804|AP019663_2038509_2040735|AP019662_2038335_2040683|CP011913_1987932_1990886|CP054583_2059082_2062105|CP046863_1984396_1987050|CP009716_1915317_1918702|CP009583_1906919_1910425|CP009622_1909888_1911990	9	44.4444444444444	CAS-TypeI-E	Bacteria	Corynebacterium	Corynebacterium ulcerans 0102 (high GC Gram+)|Corynebacterium ulcerans (high GC Gram+) FH2016-1|Corynebacterium ulcerans (high GC Gram+) 0211|Corynebacterium ulcerans FRC58 (high GC Gram+)|Corynebacterium ulcerans (high GC Gram+) LIV-14050|Corynebacterium ulcerans (high GC Gram+) MRi49|Corynebacterium ulcerans (high GC Gram+) 05146|Corynebacterium ulcerans (high GC Gram+) 210931|Corynebacterium u…	73.3103739515215	forward	forward	unknown	forward	High	unknown|unknown|unknown|unknown|unknown|unknown|unknown|unknown|unknown	forward|forward|forward|forward|forward|forward|forward|forward|forward	High|High|High|High|High|High|High|High|High	forward|not available|not available|forward|not available|not available|forward|forward|forward
g_321	CTTTTCTCCGCGTATGCGGAGGTAGTTCC	CP003077_22353_22564|LR590478_693153_693425|CP046734_22353_22564|CP023395_22351_22562|CP026501_22354_22565|CP024442_22352_22563|CP013263_22355_22566|CP013261_22355_22566|CP013260_22353_22564|CP017292_22352_22563|CP016829_22365_22576|CP013262_22352_22563|CP021982_22353_22564	13	3.07692307692308	CAS-TypeI-E	Bacteria	Corynebacterium	Corynebacterium pseudotuberculosis 316 (high GC Gram+)|Corynebacterium pseudotuberculosis (high GC Gram+) NCTC4656|Corynebacterium pseudotuberculosis (high GC Gram+) MB16|Corynebacterium pseudotuberculosis (high GC Gram+) MB278|Corynebacterium pseudotuberculosis (high GC Gram+) MB295|Corynebacterium pseudotuberculosis (high GC Gram+) MB154|Corynebacterium pseudotuberculosis (high GC Gram+) MB66|C…	-38.0993084432457	reverse	forward	unknown	forward	High	unknown|unknown|unknown|unknown|unknown|unknown|unknown|unknown|unknown|unknown|unknown|unknown|unknown	forward|forward|forward|forward|forward|forward|forward|forward|forward|forward|forward|forward|forward	High|High|High|High|High|High|High|High|High|High|High|High|High	not available|forward|not available|forward|forward|forward|forward|forward|forward|forward|forward|forward|forward
g_322	GTGCTCCCCGCGCGTGCGGGGGTGGTCCC	CP020570_4675963_4676439|CP070245_3192822_3193398|CP059898_4491311_4491644|CP070254_4596608_4597184|CP070242_4631116_4631327	5	6.6	CAS-TypeI-E	Bacteria	Streptomyces	Streptomyces violaceoruber|Streptomyces californicus (high GC Gram+) FDAARGOS_1212|Streptomyces sp. M54 (high GC Gram+)|Streptomyces californicus (high GC Gram+) FDAARGOS_1213|Streptomyces californicus (high GC Gram+) FDAARGOS_1209	-5.87903880358364	reverse	unknown	unknown	forward	High	unknown|unknown|unknown|unknown|unknown	forward|forward|forward|forward|forward	High|High|High|High|High	unknown|not available|not available|not available|not available
g_328	GTCGCTCCCCCCACGGGAGCGTGGATAGAAAC	CP012908_1852360_1853053|CP002224_1868502_1869129|CP002018_1461978_1462671|CP017622_2005585_2006278|CP016592_1851317_1852010	5	9.8	CAS-TypeI-C	Bacteria	Ketogulonicigenium	Ketogulonicigenium vulgare|Ketogulonicigenium vulgare Y25|Ketogulonicigenium vulgare WSH-001|Ketogulonicigenium vulgare|Ketogulonicigenium vulgare	0	unknown	forward	forward	forward	High	forward|forward|forward|forward|forward	forward|forward|forward|forward|forward	High|High|High|High|High	forward|forward|forward|forward|forward
g_329	GTCTCACCCTTCATGGGTGAGTGGATTGAAA	CP033767_1263002_1263432|LS483401_1191905_1192134|CP028148_1337480_1337775|CP009612_1295937_1296232|CP000261_1257973_1258403|CP031738_1276448_1276810	6	4.66666666666667	CAS-TypeII-A	Bacteria	Streptococcus	Streptococcus pyogenes|Streptococcus pyogenes|Streptococcus pyogenes|Streptococcus pyogenes|Streptococcus pyogenes MGAS2096|Streptococcus pyogenes	0	unknown	forward	forward	forward	Medium	forward|forward|forward|forward|forward|forward	forward|forward|forward|forward|forward|forward	Medium|Medium|Medium|Medium|Medium|Medium	forward|forward|forward|forward|forward|forward
g_331	TTTCTAAGCCGCCTGTGTGGCGGTGAAC	CP076406_2765850_2766177|CP060821_3313329_3313716|AP022371_1495637_1497645|CP085688_2825781_2826108|CP076407_2765305_2765632|CP076405_2766154_2766481	6	9.83333333333333	CAS-TypeI-F	Bacteria	Providencia	Providencia rettgeri|Providencia rettgeri|Providencia rettgeri|Providencia rettgeri|Providencia rettgeri|Providencia rettgeri	-31.4794001292064	reverse	not available	unknown	reverse	High	unknown|unknown|unknown|unknown|unknown|unknown	reverse|reverse|reverse|reverse|reverse|reverse	High|High|High|High|High|High	not available|not available|not available|not available|not available|not available
g_338	CTTCACTGCCGTGTAGGCAGCTTAGAAA	CP009290_1346863_1347430|CP050510_5821086_5822853|CP027746_5821034_5822801|LT629747_1260350_1262117|CP027715_5453114_5453981	5	22	CAS-TypeI-F	Bacteria	Pseudomonas	Pseudomonas chlororaphis subsp. aurantiaca|Pseudomonas chlororaphis subsp. aurantiaca|Pseudomonas chlororaphis subsp. aurantiaca|Pseudomonas chlororaphis|Pseudomonas chlororaphis subsp. aurantiaca	26.9791099688804	forward	forward	forward	forward	High	forward|unknown|unknown|forward|unknown	forward|forward|forward|forward|forward	High|High|High|High|High	forward|not available|forward|forward|forward
g_340	GTGGTCCCCGCGCAGGCGGGGATGAGCC	CP029001_436367_439628|CP050810_3978_7421|CP033905_2016212_2017581|CP033904_1408081_1411342|CP029004_854691_857952	5	47.4	CAS-TypeI-E	Bacteria	Trueperella	Trueperella pyogenes (high GC Gram+) TP4479|Trueperella pyogenes (high GC Gram+) jx18|Trueperella pyogenes (high GC Gram+) TP4|Trueperella pyogenes (high GC Gram+) TP3|Trueperella pyogenes (high GC Gram+) TP-2849	33.4871416501384	forward	unknown	forward	forward	High	forward|forward|forward|forward|forward	forward|forward|forward|forward|forward	High|High|High|High|High	unknown|not available|unknown|unknown|unknown
g_341	GTGGTCCCCGCGCAGGCGGGGATGAGCC	CP007519_2061489_2063529|CP033903_1343596_1347406|CP033902_47351_52564|CP028833_2061388_2063424	4	53.25	CAS-TypeI-E	Bacteria	Trueperella	Trueperella pyogenes (high GC Gram+) TP6375|Trueperella pyogenes (high GC Gram+) TP2|Trueperella pyogenes (high GC Gram+) TP1|Trueperella pyogenes (high GC Gram+) Arash114	36.1587568619148	forward	unknown	forward	forward	High	forward|forward|forward|forward	forward|forward|forward|forward	High|High|High|High	unknown|unknown|unknown|unknown
g_343	GCAGCCACCTACGCGTGGCTGTGAATTGAAAC	CP017529_1755109_1756146|CP017527_1793502_1794404|CP017521_1745587_1746422|CP017552_1677343_1678244|CP017546_1717767_1718803|CP017542_1717819_1718855|CP017541_1727418_1728454|LS483299_1994909_1996000	8	14.25	CAS-TypeI-C	Bacteria	Mannheimia	Mannheimia haemolytica|Mannheimia haemolytica|Mannheimia haemolytica|Mannheimia haemolytica|Mannheimia haemolytica|Mannheimia haemolytica|Mannheimia haemolytica|Mannheimia haemolytica	23.5759861302224	forward	forward	forward	reverse	Low	unknown|unknown|forward|forward|forward|forward|forward|forward	reverse|reverse|reverse|reverse|reverse|reverse|reverse|reverse	Low|Low|Low|Low|Low|Low|Low|Low	not available|not available|not available|not available|not available|not available|not available|forward
g_344	GCAGCCACCTACGCGTGGCTGTGAATTGAAAC	CP017547_1571340_1571967|CP059330_837882_838710|CP059324_2231578_2232209|CP059323_679441_680070|CP017509_1157397_1158087|CP017499_1145017_1145579|CP006573_433673_433970|CP017525_1564605_1564770|CP017545_1609014_1609244|CP017516_1507639_1507870|CP017502_1507659_1507890|CP017500_1507640_1507871|CP059331_1802234_1802666|CP059328_335261_335890|CP059327_872104_872733|CP059326_2500899_2501528|CP017526_…	43	7.88372093023256	CAS-TypeI-C	Bacteria	Mannheimia	Mannheimia haemolytica|Mannheimia haemolytica|Mannheimia haemolytica|Mannheimia haemolytica|Mannheimia haemolytica|Mannheimia haemolytica|Mannheimia haemolytica D171|Mannheimia haemolytica|Mannheimia haemolytica|Mannheimia haemolytica|Mannheimia haemolytica|Mannheimia haemolytica|Mannheimia haemolytica|Mannheimia haemolytica|Mannheimia haemolytica|Mannheimia haemolytica|Mannheimia haemolytica|Man…	82.3768427813048	forward	forward	forward	reverse	Low	forward|unknown|unknown|unknown|unknown|unknown|forward|forward|forward|forward|forward|forward|forward|forward|forward|forward|forward|forward|forward|forward|forward|forward|forward|forward|forward|forward|forward|forward|forward|forward|forward|forward|forward|forward|forward|forward|forward|forward|forward|forward|forward|forward|forward	reverse|reverse|reverse|reverse|reverse|reverse|reverse|reverse|reverse|reverse|reverse|reverse|reverse|reverse|reverse|reverse|reverse|reverse|reverse|reverse|reverse|reverse|reverse|reverse|reverse|reverse|reverse|reverse|reverse|reverse|reverse|reverse|reverse|reverse|reverse|reverse|reverse|reverse|reverse|reverse|reverse|reverse|reverse	Low|Low|Low|Low|Low|Low|Low|Low|Low|Low|Low|Low|Low|Low|Low|Low|Low|Low|Low|Low|Low|Low|Low|Low|Low|Low|Low|Low|Low|Low|Low|Low|Low|Low|Low|Low|Low|Low|Low|Low|Low|Low|Low	not available|not available|not available|not available|not available|not available|forward|not available|not available|not available|not available|not available|not available|not available|not available|not available|not available|not available|not available|not available|not available|not available|not available|not available|not available|not available|not available|not available|not available…
g_345	GTTGGTAATTATAAGCTAAAATACAATTTTGAAAGCAATTCACAAC	CP007627_1425322_1427109|AM398681_1325548_1327108|CP059708_1325574_1327134|CP059705_1325574_1327134|CP059575_1325548_1327108|CP059179_1325542_1327104|CP059178_1325629_1327190|CP059177_1325563_1327123|CP059176_1325559_1327119|CP059175_1325560_1327120|CP059105_1325560_1327120|CP059104_1325552_1327112|CP059102_1325557_1327117|CP059103_1325565_1327125|CP059101_1325557_1327117|CP059100_1325551_1327111…	41	20.1707317073171	CAS-TypeII-C	Bacteria	Flavobacterium	Flavobacterium psychrophilum|Flavobacterium psychrophilum JIP02/86|Flavobacterium psychrophilum|Flavobacterium psychrophilum|Flavobacterium psychrophilum|Flavobacterium psychrophilum|Flavobacterium psychrophilum|Flavobacterium psychrophilum|Flavobacterium psychrophilum|Flavobacterium psychrophilum|Flavobacterium psychrophilum|Flavobacterium psychrophilum|Flavobacterium psychrophilum|Flavobacteriu…	158.008358392517	forward	reverse	unknown	reverse	High	unknown|unknown|unknown|unknown|unknown|unknown|unknown|unknown|unknown|unknown|unknown|unknown|unknown|unknown|unknown|unknown|unknown|unknown|unknown|unknown|unknown|unknown|unknown|unknown|unknown|unknown|unknown|unknown|unknown|unknown|unknown|unknown|unknown|unknown|unknown|unknown|unknown|unknown|unknown|unknown|unknown	reverse|reverse|reverse|reverse|reverse|reverse|reverse|reverse|reverse|reverse|reverse|reverse|reverse|reverse|reverse|reverse|reverse|reverse|reverse|reverse|reverse|reverse|reverse|reverse|reverse|reverse|reverse|reverse|reverse|reverse|reverse|reverse|reverse|reverse|reverse|reverse|reverse|reverse|reverse|reverse|reverse	High|High|High|High|High|High|High|High|High|High|High|High|High|High|High|High|High|High|High|High|High|High|High|High|High|High|High|High|High|High|High|High|High|High|High|High|High|High|High|High|High	reverse|reverse|not available|not available|not available|not available|not available|not available|not available|not available|not available|not available|not available|not available|not available|not available|not available|not available|not available|not available|not available|not available|not available|not available|not available|not available|not available|reverse|reverse|reverse|reverse|r…
g_346	GTTCTCGTCCCCTTTTATACGGGGTATTCTCTGATT	CP041722_743877_744699|FR870271_63455_63777|CP001837_29464_29929|CP041727_1804744_1805212|CP041725_2500121_2500592|CP041723_1767296_1767764|CP020769_20195_20952	7	7	CAS-TypeIII-A	Bacteria	Staphylococcus	Staphylococcus lugdunensis|Staphylococcus lugdunensis N920143|Staphylococcus lugdunensis HKU09-01|Staphylococcus lugdunensis|Staphylococcus lugdunensis|Staphylococcus lugdunensis|Staphylococcus lugdunensis	-20.4644992299429	reverse	unknown	reverse	forward	High	unknown|reverse|reverse|reverse|reverse|reverse|reverse	forward|forward|forward|forward|forward|forward|forward	High|High|High|High|High|High|High	not available|unknown|unknown|not available|not available|not available|unknown
g_349	GTTTGTATCTTACCTATGAGGAATTGAAAC	CM001483_239954_241792|CP016916_355293_355989|CP016622_355292_355988|CP012712_355292_355988	4	14.25	CAS-TypeI-B	Bacteria	Parageobacillus	Parageobacillus thermoglucosidasius TNO-09.020|Parageobacillus thermoglucosidasius|Parageobacillus thermoglucosidasius|Parageobacillus thermoglucosidasius	13.4845960380115	forward	forward	forward	reverse	High	forward|forward|forward|forward	reverse|reverse|reverse|reverse	High|High|High|High	forward|forward|forward|forward
g_353	GTTTTAGTCCCTTTTTAAATTTCTTTATGGTAAAAT	CP012696_1449329_1449694|CP003871_1448577_1448810|CP076835_1537173_1537406|CP081480_1452196_1452429|CP010307_1488123_1488554	5	4	CAS-TypeII-C	Bacteria	Campylobacter	Campylobacter jejuni|Campylobacter jejuni subsp. jejuni PT14|Campylobacter jejuni X|Campylobacter jejuni|Campylobacter jejuni subsp. jejuni	-26.2174776879252	reverse	reverse	forward	forward	High	forward|forward|forward|forward|forward	forward|forward|forward|forward|forward	High|High|High|High|High	reverse|reverse|not available|not available|reverse
g_356	GATAATCTACTATAGAATTGAAAG	CP011055_2557814_2558226|AE006641_1744007_1744417|LT549890_1817464_1817874|CP033237_2499490_2499902|CP033236_2499490_2499902|CP033239_2498116_2498528|CP033238_2498116_2498528|CP033235_2499490_2499902|CP033241_2539656_2540068|CP033240_2499117_2499529|CP011057_2557814_2558226|CP011056_2557814_2558226	12	6	CAS-TypeI-A	Archaea	Saccharolobus	Saccharolobus solfataricus|Saccharolobus solfataricus P2|Saccharolobus solfataricus|Saccharolobus solfataricus|Saccharolobus solfataricus|Saccharolobus solfataricus|Saccharolobus solfataricus|Saccharolobus solfataricus|Saccharolobus solfataricus|Saccharolobus solfataricus|Saccharolobus solfataricus|Saccharolobus solfataricus	-7.95973021413898	reverse	forward	forward	reverse	High	forward|forward|forward|forward|forward|forward|forward|forward|forward|forward|forward|forward	reverse|reverse|reverse|reverse|reverse|reverse|reverse|reverse|reverse|reverse|reverse|reverse	High|High|High|High|High|High|High|High|High|High|High|High	forward|forward|forward|forward|forward|forward|forward|forward|forward|forward|forward|forward
g_359	GTGTTCCCCGCGCCAGCGGGGATAAAC	CP075018_3866632_3867024|CP063756_975732_976002|CP032379_974769_975039|CP075113_940333_940603|CP074229_946167_946437|CP063754_975838_976108|CP032446_974714_974984|CP032449_975097_975367|CP082403_940333_940603|CP032384_2946819_2947089|CP032393_1574432_1574702|CP075021_940318_940588|CP075028_1025957_1026349|CP032396_458835_459105|LK931502_2838023_2838293|CP032390_4778334_4778604|CP032387_1175319_11…	21	4.52380952380952	CAS-TypeI-E	Bacteria	Salmonella	Salmonella enterica subsp. enterica serovar Pullorum|Salmonella enterica subsp. enterica serovar Dublin|Salmonella enterica subsp. enterica serovar Dublin|Salmonella enterica subsp. enterica serovar Dublin|Salmonella enterica subsp. enterica serovar Dublin str. CFSAN000516|Salmonella enterica subsp. enterica serovar Dublin|Salmonella enterica subsp. enterica serovar Dublin|Salmonella enterica sub…	2.31233202578875	unknown	unknown	forward	forward	High	forward|forward|forward|forward|forward|forward|forward|forward|forward|forward|forward|forward|forward|forward|forward|forward|forward|forward|forward|forward|forward	forward|forward|forward|forward|forward|forward|forward|forward|forward|forward|forward|forward|forward|forward|forward|forward|forward|forward|forward|forward|forward	High|High|High|High|High|High|High|High|High|High|High|High|High|High|High|High|High|High|High|High|High	not available|not available|not available|not available|not available|not available|not available|not available|not available|not available|not available|not available|not available|unknown|unknown|unknown|unknown|not available|unknown|unknown|unknown
g_362	GTGCACTGCCGTACAGGCAGCTTAGAAA	CP056441_2952566_2954098|CP026850_4249526_4251058|CP083613_1910671_1912203|CP017180_1592748_1594280|CP085767_3534269_3535801|CP056155_1300844_1302376|CP056132_1573393_1574865|CP058153_1571430_1572782	8	24.5	CAS-TypeI-F	Bacteria	Enterobacter	Enterobacter cloacae (enterobacteria) RHBSTW-00508|Enterobacter cloacae (enterobacteria) AR_0072|Enterobacter hormaechei subsp. oharae (enterobacteria) FDAARGOS_1533|Enterobacter hormaechei subsp. oharae (enterobacteria) DSM 16687|Enterobacter hormaechei (enterobacteria) 49589CZ|Enterobacter hormaechei (enterobacteria) RHBSTW-00844|Enterobacter hormaechei (enterobacteria) RHBSTW-00916|Enterobacte…	0	unknown	forward	forward	forward	High	forward|forward|forward|forward|forward|forward|forward|forward	forward|forward|forward|forward|forward|forward|forward|forward	High|High|High|High|High|High|High|High	not available|forward|not available|forward|not available|not available|not available|not available
g_367	GTGCACTGCCGTACAGGCAGCTTAGAAA	CP015281_2126977_2128442|BX470251_2126977_2128442|CP024901_2126978_2128443|CP024900_2059187_2060712	4	24.25	CAS-TypeI-E	Bacteria	Photorhabdus	Photorhabdus laumondii subsp. laumondii|Photorhabdus laumondii subsp. laumondii TTO1|Photorhabdus laumondii subsp. laumondii|Photorhabdus laumondii subsp. laumondii	13.5016971966337	forward	forward	forward	forward	High	forward|forward|forward|forward	forward|forward|forward|forward	High|High|High|High	forward|forward|forward|forward
g_368	GTGCACTGCCGTACAGGCAGCTTAGAAA	CP015281_2395199_2395826|BX470251_2395199_2395826|CP024901_2395200_2395827|CP024900_2341387_2341834	4	9.25	CAS-TypeI-E	Bacteria	Photorhabdus	Photorhabdus laumondii subsp. laumondii|Photorhabdus laumondii subsp. laumondii TTO1|Photorhabdus laumondii subsp. laumondii|Photorhabdus laumondii subsp. laumondii	2.52541248937465	unknown	forward	forward	forward	High	forward|forward|forward|forward	forward|forward|forward|forward	High|High|High|High	forward|forward|forward|forward
g_369	ATTTCAATCCACGCATCCCATGCGGGATGCGAC	CP018215_943259_943696|CP022988_1150766_1151604|CP021136_1859261_1860500|CP029250_950430_951207|CP023139_916173_917015|CP018156_779687_782147	6	15.8333333333333	CAS-TypeI-C	Bacteria	Lactobacillus	Lactobacillus delbrueckii subsp. lactis|Lactobacillus delbrueckii subsp. lactis DSM 20072|Lactobacillus delbrueckii subsp. delbrueckii|Lactobacillus delbrueckii subsp. lactis|Lactobacillus delbrueckii subsp. lactis|Lactobacillus delbrueckii subsp. lactis	-56.2572825658531	reverse	reverse	unknown	reverse	High	unknown|unknown|unknown|unknown|unknown|unknown	reverse|reverse|reverse|reverse|reverse|reverse	High|High|High|High|High|High	reverse|reverse|reverse|reverse|reverse|reverse
g_374	ATTTACATTCCATATAGTTAATCTAAAAC	FN665652_1742778_1743729|CP076376_2561588_2562473|CP076401_2456180_2456995|CP037839_2630225_2631109|CP037831_2538904_2539394|CP037830_2554823_2556033|CP037822_2535306_2535796|CP037821_2537419_2538433|CP037813_2520281_2520771|CP037805_2755612_2756691|CP042267_2556161_2556980|CP012309_2600653_2601339|CP016106_2482699_2483122|CP012321_2528632_2529448|CP012320_2508440_2509391|CP019860_2513371_2513990…	27	11.5555555555556	CAS-TypeI-B	Bacteria	Clostridioides	Clostridioides difficile CF5|Clostridioides difficile|Clostridioides difficile|Clostridioides difficile|Clostridioides difficile|Clostridioides difficile|Clostridioides difficile|Clostridioides difficile|Clostridioides difficile|Clostridioides difficile|Clostridioides difficile|Clostridioides difficile|Clostridioides difficile|Clostridioides difficile|Clostridioides difficile|Clostridioides diffi…	-128.236625471793	reverse	reverse	forward	reverse	High	forward|forward|forward|forward|forward|forward|forward|forward|forward|forward|forward|forward|forward|forward|forward|forward|forward|forward|forward|forward|forward|forward|forward|forward|forward|forward|forward	reverse|reverse|reverse|reverse|reverse|reverse|reverse|reverse|reverse|reverse|reverse|reverse|reverse|reverse|reverse|reverse|reverse|reverse|reverse|reverse|reverse|reverse|reverse|reverse|reverse|reverse|reverse	High|High|High|High|High|High|High|High|High|High|High|High|High|High|High|High|High|High|High|High|High|High|High|High|High|High|High	reverse|not available|not available|not available|not available|not available|not available|not available|not available|not available|not available|reverse|reverse|reverse|reverse|reverse|reverse|reverse|reverse|reverse|reverse|not available|not available|not available|not available|not available|reverse
g_375	ATTTACATTCCATATAGTTAATCTAAAAC	CP027014_147053_147476|CP068558_3013391_3013750|CP083616_2447507_2447930|CP046327_1292011_1292367|CP028526_2520901_2521257|CP020424_1897714_1898137|CP019469_2617843_2618266|CP028525_1702523_1702879|FN545816_1705739_1706095|FN538970_1709876_1710232|CP028523_1719172_1719528|CP073752_1737782_1738138|CP026595_1719436_1719792|CP037806_1318817_1319176|CP026599_1719306_1719662|CP026592_1718931_1719287|C…	44	5.20454545454545	CAS-TypeI-B	Bacteria	Clostridioides	Clostridioides difficile|Clostridioides difficile|Clostridioides difficile|Clostridioides difficile|Clostridioides difficile|Clostridioides difficile|Clostridioides difficile|Clostridioides difficile|Clostridioides difficile R20291|Clostridioides difficile CD196|Clostridioides difficile|Clostridioides difficile|Clostridioides difficile|Clostridioides difficile|Clostridioides difficile|Clostridioi…	-2.84588826341196	unknown	reverse	forward	reverse	High	forward|forward|forward|forward|forward|forward|forward|forward|forward|forward|forward|forward|forward|forward|forward|forward|forward|forward|forward|forward|forward|forward|forward|forward|forward|forward|forward|forward|forward|forward|forward|forward|forward|forward|forward|forward|forward|forward|forward|forward|forward|forward|forward|forward	reverse|reverse|reverse|reverse|reverse|reverse|reverse|reverse|reverse|reverse|reverse|reverse|reverse|reverse|reverse|reverse|reverse|reverse|reverse|reverse|reverse|reverse|reverse|reverse|reverse|reverse|reverse|reverse|reverse|reverse|reverse|reverse|reverse|reverse|reverse|reverse|reverse|reverse|reverse|reverse|reverse|reverse|reverse|reverse	High|High|High|High|High|High|High|High|High|High|High|High|High|High|High|High|High|High|High|High|High|High|High|High|High|High|High|High|High|High|High|High|High|High|High|High|High|High|High|High|High|High|High|High	reverse|not available|not available|not available|reverse|reverse|reverse|reverse|reverse|reverse|reverse|not available|reverse|not available|reverse|reverse|reverse|reverse|reverse|reverse|not available|not available|not available|reverse|reverse|reverse|reverse|reverse|reverse|reverse|reverse|reverse|reverse|reverse|reverse|reverse|reverse|not available|not available|not available|not available…
g_377	ATTTACATTCCATATAGTTAATCTAAAAC	CP012323_1710472_1710834|CP037840_1742850_1743277|CP037835_1743297_1743724|CP037827_1739536_1739963|CP037802_1719059_1719420|CP016104_1757541_1758096	6	6	CAS-TypeI-B	Bacteria	Clostridioides	Clostridioides difficile|Clostridioides difficile|Clostridioides difficile|Clostridioides difficile|Clostridioides difficile|Clostridioides difficile	-28.2517507581812	reverse	reverse	forward	reverse	High	forward|forward|forward|forward|forward|forward	reverse|reverse|reverse|reverse|reverse|reverse	High|High|High|High|High|High	reverse|not available|not available|not available|not available|reverse
g_379	ATTTACATTCCATATAGTTAATCTAAAAC	FN668944_1202005_1202363|CP068558_3016321_3016611|CP016106_2746146_2746898|CP012312_2581680_2582508|CP037806_1315881_1316239|CP042267_1722152_1722378|CP076376_1727574_1727800	7	6.14285714285714	CAS-TypeI-B	Bacteria	Clostridioides	Clostridioides difficile BI9|Clostridioides difficile|Clostridioides difficile|Clostridioides difficile|Clostridioides difficile|Clostridioides difficile|Clostridioides difficile	-28.3022568249489	reverse	reverse	forward	reverse	High	forward|forward|forward|forward|forward|forward|forward	reverse|reverse|reverse|reverse|reverse|reverse|reverse	High|High|High|High|High|High|High	reverse|not available|reverse|reverse|not available|not available|not available
g_386	GTGTTCCCCGTGTATACGGGGATGAACCG	CP017085_2915609_2916004|CP092652_2744177_2744572|CP089317_2587541_2587936|CP077963_2521308_2521885|CP070572_2704909_2705304|CP070569_2704823_2705218|CP053719_4102708_4103103|CP045257_2522506_2522901	8	6.375	CAS-TypeI-E	Bacteria	Proteus	Proteus mirabilis|Proteus mirabilis|Proteus mirabilis|Proteus mirabilis|Proteus mirabilis|Proteus mirabilis|Proteus mirabilis|Proteus mirabilis	15.1836206854235	forward	forward	unknown	forward	High	unknown|unknown|unknown|unknown|unknown|unknown|unknown|unknown	forward|forward|forward|forward|forward|forward|forward|forward	High|High|High|High|High|High|High|High	forward|not available|not available|not available|not available|not available|not available|not available
g_387	GTCGCTCTCCTCATGGAGAGCGTGGATTGAAAT	CP072504_1705932_1706639|CP079236_1829768_1833628|AP012330_1624514_1626558|CP090598_1723829_1726407|CP079233_1588314_1591302|CP079232_1766951_1768652	6	34	CAS-TypeI-C	Bacteria	Bifidobacterium	Bifidobacterium pseudocatenulatum (high GC Gram+) N2|Bifidobacterium pseudocatenulatum (high GC Gram+) YIT11027|Bifidobacterium pseudocatenulatum DSM 20438 = JCM 1200 = LMG 10505 (high GC Gram+)|Bifidobacterium pseudocatenulatum (high GC Gram+) JCLA3|Bifidobacterium pseudocatenulatum (high GC Gram+) YIT11953|Bifidobacterium pseudocatenulatum (high GC Gram+) YIT11956	65.2950050961879	forward	forward	forward	forward	High	forward|forward|forward|forward|forward|forward	forward|forward|forward|forward|forward|forward	High|High|High|High|High|High	not available|not available|forward|not available|not available|not available
g_390	CTTTATATCCCACTACGTTCAGATAAAAC	CP024096_2238943_2239558|CP066192_2198962_2199779|CP066185_3316742_3317684|CP024113_2231096_2231711|CP024116_2238772_2239387	5	10.6	CAS-TypeII-C	Bacteria	Bacillus	Bacillus cytotoxicus (firmicutes) CH_39|Bacillus cytotoxicus (firmicutes) E17.4|Bacillus cytotoxicus (firmicutes) PDT2.12|Bacillus cytotoxicus (firmicutes) CH_3|Bacillus cytotoxicus (firmicutes) CH_2	-28.6146752045496	reverse	reverse	forward	reverse	High	forward|forward|forward|forward|forward	reverse|reverse|reverse|reverse|reverse	High|High|High|High|High	reverse|not available|not available|reverse|reverse
g_391	CTTTATATCCCACTACGTTCAGATAAAAC	CP000764_2126031_2126385|CP066184_2937311_2938125|CP066179_2753479_2754293|CP024120_2156015_2156567|CP024109_2119087_2119505	5	8.6	CAS-TypeI-B	Bacteria	Bacillus	Bacillus cytotoxicus NVH 391-98 (firmicutes)|Bacillus cytotoxicus (firmicutes) SM1.1|Bacillus cytotoxicus (firmicutes) SM2.8|Bacillus cytotoxicus (firmicutes) CH_1|Bacillus cytotoxicus (firmicutes) CH_13	-9.11980842465764	reverse	reverse	forward	reverse	High	forward|forward|forward|forward|forward	reverse|reverse|reverse|reverse|reverse	High|High|High|High|High	reverse|not available|not available|reverse|reverse
g_392	CTTTATATCCCACTACGTTCAGATAAAAC	CP000764_2135668_2136221|CP066194_3880778_3881393|CP066184_2927364_2927980|CP066179_2743532_2744148|CP024107_692701_693316|CP024111_692701_693316|CP024120_2165898_2166650|CP024109_2128788_2129341|CP024104_2165612_2166364|CP024101_2165637_2166389	10	9.4	CAS-TypeI-B	Bacteria	Bacillus	Bacillus cytotoxicus NVH 391-98 (firmicutes)|Bacillus cytotoxicus (firmicutes) E8.1|Bacillus cytotoxicus (firmicutes) SM1.1|Bacillus cytotoxicus (firmicutes) SM2.8|Bacillus cytotoxicus (firmicutes) CH_15|Bacillus cytotoxicus (firmicutes) CH_4|Bacillus cytotoxicus (firmicutes) CH_1|Bacillus cytotoxicus (firmicutes) CH_13|Bacillus cytotoxicus (firmicutes) CH_23|Bacillus cytotoxicus (firmicutes) CH_…	-19.0342648792058	reverse	reverse	forward	reverse	High	forward|forward|forward|forward|forward|forward|forward|forward|forward|forward	reverse|reverse|reverse|reverse|reverse|reverse|reverse|reverse|reverse|reverse	High|High|High|High|High|High|High|High|High|High	reverse|not available|not available|not available|reverse|reverse|reverse|reverse|reverse|reverse
g_394	GTTCACTGCCGTACAGGCAGCTAAGAAA	CP089062_2742747_2744393|CP077981_1522083_1523009|CP042269_1555802_1557451|CP008872_1513945_1515113	4	22	CAS-TypeI-F	Bacteria	Pseudomonas	Pseudomonas aeruginosa|Pseudomonas aeruginosa|Pseudomonas aeruginosa|Pseudomonas aeruginosa	35.5146496954765	forward	forward	forward	forward	High	forward|forward|forward|forward	forward|forward|forward|forward	High|High|High|High	not available|not available|not available|forward
g_396	GAACTACCTCCGCGTGCGCGGAGAAAAG	CP015192_1877802_1877953|CP003421_1879013_1879164|CP015191_1877734_1877885|CP015190_1840974_1841125|CP015189_1839497_1839648|CP003061_1843102_1843253|CP015188_1877993_1878144|CP015187_1877988_1878139|CP015186_1877748_1877899|CP015185_1877997_1878148|CP015184_1877982_1878133|CP015183_1877967_1878118	12	2	CAS-TypeI-E	Bacteria	Corynebacterium	Corynebacterium pseudotuberculosis (high GC Gram+) 34|Corynebacterium pseudotuberculosis 31 (high GC Gram+)|Corynebacterium pseudotuberculosis (high GC Gram+) 48|Corynebacterium pseudotuberculosis (high GC Gram+) 46|Corynebacterium pseudotuberculosis (high GC Gram+) 43|Corynebacterium pseudotuberculosis CIP 52.97 (high GC Gram+)|Corynebacterium pseudotuberculosis (high GC Gram+) 39|Corynebacteriu…	-3.97430680528223	unknown	not available	unknown	reverse	High	unknown|unknown|unknown|unknown|unknown|unknown|unknown|unknown|unknown|unknown|unknown|unknown	reverse|reverse|reverse|reverse|reverse|reverse|reverse|reverse|reverse|reverse|reverse|reverse	High|High|High|High|High|High|High|High|High|High|High|High	not available|not available|not available|not available|not available|not available|not available|not available|not available|not available|not available|not available
g_415	GTTTTACTGTTACTTAAATCTTGAGAGTACAAAAAC	CP011419_1463059_1463686|CP002007_888781_889276|CP030023_890617_891244|CP041994_2047840_2048533|CP006645_1324796_1325489|CP002633_1318035_1321367|CP085085_1402932_1403559|CP058741_1350524_1351285|CP031377_1310758_1311517|CP025419_1493907_1494599|CP024126_1422948_1423575|CP012731_189953_190448	12	12.5833333333333	CAS-TypeII-C	Bacteria	Streptococcus	Streptococcus suis|Streptococcus suis 05HAS68|Streptococcus suis|Streptococcus suis|Streptococcus suis YB51|Streptococcus suis ST3|Streptococcus suis|Streptococcus suis|Streptococcus suis|Streptococcus suis|Streptococcus suis|Streptococcus suis	-45.7746802130735	reverse	reverse	forward	reverse	Medium	forward|forward|forward|forward|forward|forward|forward|forward|forward|forward|forward|forward	reverse|reverse|reverse|reverse|reverse|reverse|reverse|reverse|reverse|reverse|reverse|reverse	Medium|Medium|Medium|Medium|Medium|Medium|Medium|Medium|Medium|Medium|Medium|Medium	reverse|reverse|not available|not available|reverse|reverse|not available|not available|not available|reverse|reverse|reverse
g_418	GATATAAACCTAATTACCTCGAGAGGGGACGGAAAC	CP049053_858941_859784|LR822014_866385_866709|CP011217_897843_898101|CP028896_893919_894177|LR822015_870892_871216|CP006819_1074866_1075124|CP030250_927977_928235|CP010999_884614_884872|CP025216_887984_888242|CP000023_863999_864323|CP030928_892927_893185|FR875178_969817_971087|LR822040_857843_858605|LR822037_875166_875639|LR822031_852971_853447|LR822019_850129_850528|LR822017_890924_891822	17	5.88235294117647	CAS-TypeII-C	Bacteria	Streptococcus	Streptococcus thermophilus|Streptococcus thermophilus|Streptococcus thermophilus|Streptococcus thermophilus|Streptococcus thermophilus|Streptococcus thermophilus ASCC 1275|Streptococcus thermophilus|Streptococcus thermophilus|Streptococcus thermophilus|Streptococcus thermophilus LMG 18311|Streptococcus thermophilus|Streptococcus thermophilus JIM 8232|Streptococcus thermophilus|Streptococcus therm…	25.9086199032193	forward	forward	forward	reverse	High	forward|forward|forward|forward|forward|forward|forward|forward|forward|forward|forward|forward|forward|forward|forward|forward|forward	reverse|reverse|reverse|reverse|reverse|reverse|reverse|reverse|reverse|reverse|reverse|reverse|reverse|reverse|reverse|reverse|reverse	High|High|High|High|High|High|High|High|High|High|High|High|High|High|High|High|High	not available|not available|forward|not available|not available|forward|not available|forward|forward|forward|not available|forward|not available|not available|not available|not available|not available
g_422	GTCTCACCCTTCATGGGTGAGTGGATTGAAAT	CP077685_1159676_1160106|CP000829_1201584_1201948|CP003901_1238426_1238720|AP012491_1258507_1258801|CP000017_1239767_1240061|LR130238_1323885_1324179|LR130236_1256835_1257129|LR031521_1279963_1280257|CP060649_1292409_1293232|CP060648_1235547_1235841|CP070994_1256951_1257245|CP043530_1263121_1263415|AP019548_1246054_1246348|CP035445_1193901_1194330|CP035444_1205100_1205922|CP035441_1262847_1263141…	23	5.47826086956522	CAS-TypeII-A	Bacteria	Streptococcus	Streptococcus pyogenes|Streptococcus pyogenes NZ131|Streptococcus pyogenes A20|Streptococcus pyogenes M1 476|Streptococcus pyogenes MGAS5005|Streptococcus pyogenes|Streptococcus pyogenes|Streptococcus pyogenes|Streptococcus pyogenes|Streptococcus pyogenes|Streptococcus pyogenes|Streptococcus pyogenes|Streptococcus pyogenes|Streptococcus pyogenes|Streptococcus pyogenes|Streptococcus pyogenes|Strep…	28.7444263237316	forward	forward	forward	forward	Medium	forward|forward|forward|forward|forward|forward|forward|forward|forward|forward|forward|forward|forward|forward|forward|forward|forward|forward|forward|forward|forward|forward|forward	forward|forward|forward|forward|forward|forward|forward|forward|forward|forward|forward|forward|forward|forward|forward|forward|forward|forward|forward|forward|forward|forward|forward	Medium|Medium|Medium|Medium|Medium|Medium|Medium|Medium|Medium|Medium|Medium|Medium|Medium|Medium|Medium|Medium|Medium|Medium|Medium|Medium|Medium|Medium|Medium	not available|forward|forward|forward|forward|forward|forward|forward|not available|not available|not available|not available|not available|forward|forward|forward|forward|forward|forward|forward|forward|forward|not available
g_423	GTCTCACCCTTCATGGGTGAGTGGATTGAAAT	HG316453_1161892_1162786|LS483432_1274444_1275137|LS483355_1147058_1147889|CP036531_1181898_1182792|CP036530_1181675_1182569|CP045930_1186628_1187456|AP017629_1182158_1182520|CP013838_1222781_1223679	8	11.375	CAS-TypeII-A	Bacteria	Streptococcus	Streptococcus pyogenes|Streptococcus pyogenes|Streptococcus pyogenes|Streptococcus pyogenes|Streptococcus pyogenes|Streptococcus pyogenes|Streptococcus pyogenes|Streptococcus pyogenes	3.14813063327593	unknown	forward	forward	forward	Medium	forward|forward|forward|forward|forward|forward|forward|forward	forward|forward|forward|forward|forward|forward|forward|forward	Medium|Medium|Medium|Medium|Medium|Medium|Medium|Medium	forward|forward|forward|not available|not available|not available|forward|forward
g_424	GTCTCACCCTTCATGGGTGAGTGGATTGAAAT	CP014138_1251606_1251966|LR130237_1259879_1260173|CP000262_1317063_1317423|CP055246_1296943_1297303|CP049694_1303215_1303575|CP049692_1319176_1319536|CP049691_1260760_1261120|CP049690_1303530_1303890|CP049687_1303430_1303790|CP049686_1260806_1261166|CP049685_1303050_1303410|CP061133_1295957_1296382|CP061131_1338703_1339063|CP033908_1333619_1333979|CP033907_1333626_1333986|CP031770_1333644_1334004	16	5	CAS-TypeII-A	Bacteria	Streptococcus	Streptococcus pyogenes|Streptococcus pyogenes|Streptococcus pyogenes MGAS10750|Streptococcus pyogenes|Streptococcus pyogenes|Streptococcus pyogenes|Streptococcus pyogenes|Streptococcus pyogenes|Streptococcus pyogenes|Streptococcus pyogenes|Streptococcus pyogenes|Streptococcus pyogenes|Streptococcus pyogenes|Streptococcus pyogenes|Streptococcus pyogenes|Streptococcus pyogenes	0	unknown	forward	forward	forward	Medium	forward|forward|forward|forward|forward|forward|forward|forward|forward|forward|forward|forward|forward|forward|forward|forward	forward|forward|forward|forward|forward|forward|forward|forward|forward|forward|forward|forward|forward|forward|forward|forward	Medium|Medium|Medium|Medium|Medium|Medium|Medium|Medium|Medium|Medium|Medium|Medium|Medium|Medium|Medium|Medium	forward|forward|forward|not available|not available|not available|not available|not available|not available|not available|not available|not available|not available|forward|forward|forward
g_426	GTCTCACCCTTCATGGGTGAGTGGATTGAAAT	CP035440_587384_587812|CP035432_1255778_1256073|LR590483_1226692_1227184|CP032699_1288464_1288956|LS483425_569437_569732|CP060643_565873_566303|AFRY01000001_676210_676638|CP060642_639333_639901|CP027771_1272187_1273088|CP060641_583347_584180|LS483340_574255_574748	11	7.27272727272727	CAS-TypeI-C	Bacteria	Streptococcus	Streptococcus pyogenes|Streptococcus pyogenes|Streptococcus pyogenes|Streptococcus pyogenes|Streptococcus pyogenes|Streptococcus pyogenes|Streptococcus pyogenes HKU QMH11M0907901|Streptococcus pyogenes|Streptococcus pyogenes|Streptococcus pyogenes|Streptococcus pyogenes	59.072376445522	forward	forward	forward	forward	Medium	forward|forward|forward|forward|forward|forward|forward|forward|forward|forward|forward	forward|forward|forward|forward|forward|forward|forward|forward|forward|forward|forward	Medium|Medium|Medium|Medium|Medium|Medium|Medium|Medium|Medium|Medium|Medium	forward|forward|forward|forward|forward|not available|forward|not available|not available|not available|forward
g_431	GTTTTAGATTAACTATATGGAATGTAAAA	CP019469_1751953_1752633|CP011968_2518029_2518515|FN668944_2383164_2383650|CP084369_733815_734301|CP076377_1755290_1755971|CP037849_2386421_2387102|CP037818_2649276_2649957|CP037812_2605476_2606157|CP037806_2519349_2519835|CP037798_2373085_2373571|CP028361_2625869_2626550|CP028524_2406998_2407679|CP027014_2367925_2368411|CP025046_2416050_2416731|CP010888_3074062_3074743|CP083616_1581879_1582560|C…	20	8.8	CAS-TypeI-B	Bacteria	Clostridioides	Clostridioides difficile|Clostridioides difficile ATCC 9689 = DSM 1296|Clostridioides difficile BI9|Clostridioides difficile|Clostridioides difficile|Clostridioides difficile|Clostridioides difficile|Clostridioides difficile|Clostridioides difficile|Clostridioides difficile|Clostridioides difficile|Clostridioides difficile|Clostridioides difficile|Clostridioides difficile|Clostridioides difficile…	11.8196104514148	forward	forward	forward	forward	Medium	unknown|forward|forward|forward|forward|forward|forward|forward|forward|forward|forward|forward|forward|forward|forward|unknown|unknown|unknown|unknown|unknown	forward|forward|forward|forward|forward|forward|forward|forward|forward|forward|forward|forward|forward|forward|forward|forward|forward|forward|forward|forward	Medium|Medium|Medium|Medium|Medium|Medium|Medium|Medium|Medium|Medium|Medium|Medium|Medium|Medium|Medium|Medium|Medium|Medium|Medium|Medium	forward|forward|forward|not available|not available|not available|not available|not available|not available|not available|not available|forward|forward|forward|forward|not available|not available|not available|not available|forward
g_433	ATTTACATTTCACAATAAGTAACTAAAA	CP006593_10726_11202|CP029175_543384_543669|CP054042_1303242_1303527|CP025221_543383_543668|CP007160_2199779_2200322|CP007200_508877_509353|CP007199_508877_509353|CP007171_517936_518480|CP007170_517936_518480|FR733647_523675_524218|LR134397_523846_524389|LR134402_473542_474085|CP093220_515120_515596|CP092057_531357_531833|CP062126_523848_524391|CP075877_688697_688982	16	6.6875	CAS-TypeII-A	Bacteria	Listeria	Listeria monocytogenes|Listeria monocytogenes|Listeria monocytogenes|Listeria monocytogenes|Listeria monocytogenes WSLC1001|Listeria monocytogenes serotype 1/2a str. 10-0934|Listeria monocytogenes serotype 1/2a str. 10-0933|Listeria monocytogenes serotype 1/2a str. 10-0813|Listeria monocytogenes serotype 1/2a str. 10-0812|Listeria monocytogenes SLCC5850|Listeria monocytogenes|Listeria monocytogen…	-6.58121798913734	reverse	reverse	unknown	reverse	High	unknown|unknown|unknown|unknown|unknown|unknown|unknown|unknown|unknown|unknown|unknown|unknown|unknown|unknown|unknown|unknown	reverse|reverse|reverse|reverse|reverse|reverse|reverse|reverse|reverse|reverse|reverse|reverse|reverse|reverse|reverse|reverse	High|High|High|High|High|High|High|High|High|High|High|High|High|High|High|High	reverse|reverse|not available|reverse|reverse|reverse|reverse|reverse|reverse|reverse|reverse|not available|not available|not available|not available|not available
g_434	ATTTACATTTCACAATAAGTAACTAAAA	CP013722_996714_997190|CP025560_531897_532117|CP092056_532398_532618|CP002004_526834_527446|LT985476_546481_546960|CP076051_692393_692740|CP046362_546475_546954|CP046361_546481_546960|CP045969_526531_527078|CP033737_2388758_2389299	10	6.4	CAS-TypeI-B	Bacteria	Listeria	Listeria monocytogenes|Listeria monocytogenes|Listeria monocytogenes|Listeria monocytogenes Finland 1998|Listeria monocytogenes|Listeria monocytogenes|Listeria monocytogenes|Listeria monocytogenes|Listeria monocytogenes|Listeria monocytogenes	-0.589431947983279	unknown	reverse	unknown	reverse	High	unknown|unknown|unknown|unknown|unknown|unknown|unknown|unknown|unknown|unknown	reverse|reverse|reverse|reverse|reverse|reverse|reverse|reverse|reverse|reverse	High|High|High|High|High|High|High|High|High|High	reverse|reverse|not available|reverse|reverse|not available|not available|not available|not available|reverse
g_442	GATATAAACCTAATTACCTCGAGAGGGGAC	CP047191_1577776_1578028|LR822029_959946_960047|LR822013_730234_730335|LS974444_494383_494635	4	2	CAS-TypeII-A	Bacteria	Streptococcus	Streptococcus thermophilus|Streptococcus thermophilus|Streptococcus thermophilus|Streptococcus thermophilus	-5.28918945203888	reverse	not available	forward	reverse	High	forward|forward|forward|forward	reverse|reverse|reverse|reverse	High|High|High|High	not available|not available|not available|not available
g_443	GATATAAACCTAATTACCTCGAGAGGGGAC	CP031545_862938_863039|CP003499_905670_905771|LR822035_913199_913300|CP016394_1779078_1779330|CP012588_719325_719426|CP002340_873997_874098|LR822042_864198_864299|LR822036_880991_881092|LR822034_917224_917325|LR822033_917235_917336|LR822030_894916_895017|LR822012_853988_854089|LR822008_909652_909753|LR822006_880198_880299|LT604076_849603_849704|CP065477_879673_879774|CP063275_915001_915102	17	1.11764705882353	CAS-TypeII-C	Bacteria	Streptococcus	Streptococcus thermophilus|Streptococcus thermophilus MN-ZLW-002|Streptococcus thermophilus|Streptococcus thermophilus|Streptococcus thermophilus|Streptococcus thermophilus ND03|Streptococcus thermophilus|Streptococcus thermophilus|Streptococcus thermophilus|Streptococcus thermophilus|Streptococcus thermophilus|Streptococcus thermophilus|Streptococcus thermophilus|Streptococcus thermophilus|Strep…	-17.8400351588291	reverse	not available	forward	reverse	High	forward|forward|forward|forward|forward|forward|forward|forward|forward|forward|forward|forward|forward|forward|forward|forward|forward	reverse|reverse|reverse|reverse|reverse|reverse|reverse|reverse|reverse|reverse|reverse|reverse|reverse|reverse|reverse|reverse|reverse	High|High|High|High|High|High|High|High|High|High|High|High|High|High|High|High|High	not available|not available|not available|not available|not available|not available|not available|not available|not available|not available|not available|not available|not available|not available|not available|not available|not available
g_445	TTTCTGAGCTGCCTGTGCGGCAGCGAGG	CP016990_3531216_3534303|CP084031_1389265_1392292|AP021927_1379457_1382784|CP047981_1278967_1283314|CP025705_2660898_2664705|CP093308_3451837_3453364	6	52.6666666666667	CAS-TypeI-F	Bacteria	Aeromonas	Aeromonas hydrophila|Aeromonas caviae|Aeromonas caviae|Aeromonas caviae|Aeromonas caviae|Aeromonas hydrophila	-29.499434997002	reverse	reverse	unknown	reverse	High	unknown|unknown|unknown|unknown|unknown|unknown	reverse|reverse|reverse|reverse|reverse|reverse	High|High|High|High|High|High	reverse|not available|not available|not available|reverse|not available
g_446	TTTCTGAGCTGCCTGTGCGGCAGCGAGG	CP016990_3564803_3565370|CP084031_1356813_1357380|AP021927_1358612_1359179|CP047981_1270993_1271380|CP025705_2638665_2639232|CP093308_3483864_3484431	6	8.5	CAS-TypeI-F	Bacteria	Aeromonas	Aeromonas hydrophila|Aeromonas caviae|Aeromonas caviae|Aeromonas caviae|Aeromonas caviae|Aeromonas hydrophila	0	unknown	reverse	unknown	reverse	High	unknown|unknown|unknown|unknown|unknown|unknown	reverse|reverse|reverse|reverse|reverse|reverse	High|High|High|High|High|High	reverse|not available|not available|not available|reverse|not available
g_452	CGGTTTATCCCCGCATACGCGGGGAACAC	CP024970_866902_869007|CBVU010000007_87469_88901|CBVT010000007_87487_88919|CBVS010000007_87487_88919|FN434113_2901468_2903573|CP063694_1976297_1979317|CP063697_2864857_2867877|CP066796_2906375_2908480|CP066794_2905987_2907970|CP066780_2905578_2907561|CP064855_2906901_2909006|CP056034_2905972_2907955|FN666575_867748_869731|CP063691_1072924_1075517|CP063688_1074677_1077697|CP055227_861029_863134|CP…	21	34	CAS-TypeI-E	Bacteria	Erwinia	Erwinia amylovora|Erwinia amylovora LA637|Erwinia amylovora LA636|Erwinia amylovora LA635|Erwinia amylovora CFBP1430|Erwinia amylovora|Erwinia amylovora|Erwinia amylovora|Erwinia amylovora|Erwinia amylovora|Erwinia amylovora|Erwinia amylovora|Erwinia amylovora ATCC 49946|Erwinia amylovora|Erwinia amylovora|Erwinia amylovora|Erwinia amylovora|Erwinia amylovora|Erwinia amylovora|Erwinia amylovora|E…	-18.4916816045778	reverse	reverse	unknown	reverse	High	unknown|unknown|unknown|unknown|unknown|unknown|unknown|unknown|unknown|unknown|unknown|unknown|unknown|unknown|unknown|unknown|unknown|unknown|unknown|unknown|unknown	reverse|reverse|reverse|reverse|reverse|reverse|reverse|reverse|reverse|reverse|reverse|reverse|reverse|reverse|reverse|reverse|reverse|reverse|reverse|reverse|reverse	High|High|High|High|High|High|High|High|High|High|High|High|High|High|High|High|High|High|High|High|High	reverse|reverse|reverse|reverse|reverse|not available|not available|not available|not available|not available|not available|not available|reverse|not available|not available|not available|not available|not available|not available|not available|not available
g_453	GTCGCACTCCTTGTGAGTGCGTGGATTGAAAT	CP012381_596136_598034|CP035307_1407011_1409242|CP003799_580774_583005|CP002429_578826_581519|CP045590_581211_583442|CP019581_2064058_2066289	6	33.3333333333333	CAS-TypeI-C	Bacteria	Lactobacillus	Lactobacillus helveticus|Lactobacillus helveticus|Lactobacillus helveticus R0052|Lactobacillus helveticus H10|Lactobacillus helveticus|Lactobacillus helveticus	30.464476014997	forward	forward	forward	forward	High	forward|forward|forward|forward|forward|forward	forward|forward|forward|forward|forward|forward	High|High|High|High|High|High	forward|forward|forward|forward|not available|forward
g_454	ATTTACATACCACATAGTTAATATAAAAC	LN614756_1940781_1941794|CP083616_2304453_2305602|CP037848_2623494_2624511|CP037797_1212428_1213445|CP019469_2474361_2475509|CP029566_1029624_1029913|CP010905_1920107_1921120|AM180355_1935482_1936495|CP076377_1034859_1035942|CP037849_1565284_1566433|CP037839_1907413_1908033|CP037818_1926141_1927290|CP037812_1882479_1883562|CP028361_1902827_1903976|CP028524_1684086_1685103|CP019860_1848298_1849904…	20	15.45	CAS-TypeI-B	Bacteria	Clostridioides	Clostridioides difficile|Clostridioides difficile|Clostridioides difficile|Clostridioides difficile|Clostridioides difficile|Clostridioides difficile|Clostridioides difficile 630|Clostridioides difficile 630|Clostridioides difficile|Clostridioides difficile|Clostridioides difficile|Clostridioides difficile|Clostridioides difficile|Clostridioides difficile|Clostridioides difficile|Clostridioides d…	-38.1307234346404	reverse	reverse	reverse	reverse	High	reverse|unknown|unknown|unknown|unknown|reverse|reverse|reverse|reverse|reverse|reverse|reverse|reverse|reverse|reverse|reverse|reverse|reverse|reverse|reverse	reverse|reverse|reverse|reverse|reverse|reverse|reverse|reverse|reverse|reverse|reverse|reverse|reverse|reverse|reverse|reverse|reverse|reverse|reverse|reverse	High|High|High|High|High|High|High|High|High|High|High|High|High|High|High|High|High|High|High|High	reverse|not available|not available|not available|reverse|not available|reverse|reverse|not available|not available|not available|not available|not available|not available|reverse|reverse|reverse|reverse|reverse|reverse
g_455	ATTTACATACCACATAGTTAATATAAAAC	CP025044_1748023_1749238|CP046327_1151624_1152578|CP028526_2380277_2381492|FN665652_1887965_1889572|FN668941_1857676_1858891|FN665654_1841322_1842537|CP029423_1859093_1860047|FN545816_1845528_1846482|CP059592_1860715_1861930|FN538970_1849663_1850878|CM000287_1811320_1812274|LR698984_1748023_1749238|CP037844_1951767_1952845|CP073752_1877571_1878786|CP028530_1843124_1844339|CP028525_1842309_1843524…	31	16.3225806451613	CAS-TypeI-B	Bacteria	Clostridioides	Clostridioides difficile|Clostridioides difficile|Clostridioides difficile|Clostridioides difficile CF5|Clostridioides difficile BI1|Clostridioides difficile 2007855|Clostridioides difficile R20291|Clostridioides difficile R20291|Clostridioides difficile CD196|Clostridioides difficile CD196|Clostridioides difficile QCD-32g58|Clostridioides difficile|Clostridioides difficile|Clostridioides diffici…	-28.960931584294	reverse	reverse	reverse	reverse	High	reverse|unknown|unknown|reverse|reverse|reverse|reverse|reverse|reverse|reverse|reverse|reverse|reverse|reverse|reverse|reverse|reverse|reverse|reverse|reverse|reverse|reverse|reverse|reverse|reverse|reverse|reverse|reverse|reverse|reverse|reverse	reverse|reverse|reverse|reverse|reverse|reverse|reverse|reverse|reverse|reverse|reverse|reverse|reverse|reverse|reverse|reverse|reverse|reverse|reverse|reverse|reverse|reverse|reverse|reverse|reverse|reverse|reverse|reverse|reverse|reverse|reverse	High|High|High|High|High|High|High|High|High|High|High|High|High|High|High|High|High|High|High|High|High|High|High|High|High|High|High|High|High|High|High	reverse|not available|reverse|reverse|reverse|reverse|not available|reverse|not available|reverse|reverse|not available|not available|not available|reverse|reverse|reverse|reverse|reverse|reverse|reverse|reverse|reverse|reverse|reverse|reverse|reverse|reverse|reverse|reverse|reverse
g_456	ATTTACATACCACATAGTTAATATAAAAC	CP026613_1745884_1747032|CP068552_704851_705999|CP068556_1482504_1483652|CP068554_1605376_1606524|CP068557_2728442_2729590|CP068560_3318380_3319528|CP068561_48238_49386|CP045224_2318759_2319907|CP026615_2347809_2348957|FN665653_1826292_1827440|CP082868_43074_44153|CP037811_1733694_1734842|CP075685_1777345_1778493|CP075683_1777346_1778494|CP075684_1777346_1778494|CP068553_3896781_3897929|CP068559_…	25	17.56	CAS-TypeI-B	Bacteria	Clostridioides	Clostridioides difficile|Clostridioides difficile|Clostridioides difficile|Clostridioides difficile|Clostridioides difficile|Clostridioides difficile|Clostridioides difficile|Clostridioides difficile|Clostridioides difficile|Clostridioides difficile M120|Clostridioides difficile|Clostridioides difficile|Clostridioides difficile|Clostridioides difficile|Clostridioides difficile|Clostridioides diff…	-28.2896874725712	reverse	reverse	reverse	reverse	High	reverse|unknown|unknown|unknown|unknown|unknown|unknown|unknown|unknown|reverse|reverse|reverse|reverse|reverse|reverse|reverse|reverse|reverse|reverse|reverse|reverse|reverse|reverse|reverse|reverse	reverse|reverse|reverse|reverse|reverse|reverse|reverse|reverse|reverse|reverse|reverse|reverse|reverse|reverse|reverse|reverse|reverse|reverse|reverse|reverse|reverse|reverse|reverse|reverse|reverse	High|High|High|High|High|High|High|High|High|High|High|High|High|High|High|High|High|High|High|High|High|High|High|High|High	reverse|not available|not available|not available|not available|not available|not available|not available|reverse|reverse|not available|not available|not available|not available|not available|not available|not available|not available|not available|reverse|reverse|reverse|reverse|reverse|reverse
g_457	ATTTACATACCACATAGTTAATATAAAAC	CP029154_1924167_1924586|CP072118_2605597_2606016|CP016104_1893798_1894091|CP003939_1833313_1833732|FN668375_1864377_1864796|CP016102_1904103_1904522|CP012312_1887293_1887584|CP029152_1965007_1965426	8	5.5	CAS-TypeI-B	Bacteria	Clostridioides	Clostridioides difficile|Clostridioides difficile|Clostridioides difficile|Clostridioides difficile BJ08|Clostridioides difficile M68|Clostridioides difficile|Clostridioides difficile|Clostridioides difficile	-17.0308964826767	reverse	reverse	reverse	reverse	High	reverse|unknown|reverse|reverse|reverse|reverse|reverse|reverse	reverse|reverse|reverse|reverse|reverse|reverse|reverse|reverse	High|High|High|High|High|High|High|High	reverse|not available|reverse|reverse|reverse|reverse|reverse|reverse
g_459	ATTTACATACCACATAGTTAATATAAAAC	CP028361_1764544_1765034|CP076377_896378_897065|CP037849_1426527_1427478|CP037818_1787398_1788349|CP037812_1744196_1744686	5	10.4	CAS-TypeI-B	Bacteria	Clostridioides	Clostridioides difficile|Clostridioides difficile|Clostridioides difficile|Clostridioides difficile|Clostridioides difficile	0	unknown	not available	reverse	reverse	High	reverse|reverse|reverse|reverse|reverse	reverse|reverse|reverse|reverse|reverse	High|High|High|High|High	not available|not available|not available|not available|not available
g_477	TGTGTTCCCCGCGCCAGCGGGGATAAACCG	CP018965_2510869_2511447|CP050193_5506113_5506325|CP050195_5308637_5308849|CP007442_2950054_2950632|CP004009_3609809_3610387|LR595691_2888851_2889429|CP059125_3618706_3619284|CP035884_1341828_1342467|CP055964_518717_519356|CP057812_3612624_3613202|CP057796_3612624_3613202|AP024561_1141518_1142096|CP040397_4320367_4320942|CP031231_3869302_3869880|CP013112_2458768_2459346|LR882493_1030293_1030871|L…	64	8.9375	CAS-TypeI-E	Bacteria	Escherichia	Escherichia coli|Escherichia coli|Escherichia coli|Escherichia coli ACN001|Escherichia coli APEC O78|Escherichia coli|Escherichia coli|Escherichia coli|Escherichia coli|Escherichia coli|Escherichia coli|Escherichia coli|Escherichia coli|Escherichia coli|Escherichia coli|Escherichia coli|Escherichia coli|Escherichia coli|Escherichia coli|Escherichia coli|Escherichia coli|Escherichia coli|Escherich…	-4.25914243145061	unknown	unknown	forward	forward	High	unknown|forward|forward|forward|forward|forward|forward|forward|forward|forward|forward|forward|forward|forward|forward|unknown|unknown|unknown|unknown|unknown|unknown|unknown|unknown|unknown|unknown|unknown|unknown|unknown|unknown|unknown|unknown|unknown|unknown|unknown|unknown|unknown|unknown|unknown|unknown|unknown|unknown|unknown|unknown|unknown|unknown|unknown|unknown|unknown|unknown|unknown…	forward|forward|forward|forward|forward|forward|forward|forward|forward|forward|forward|forward|forward|forward|forward|forward|forward|forward|forward|forward|forward|forward|forward|forward|forward|forward|forward|forward|forward|forward|forward|forward|forward|forward|forward|forward|forward|forward|forward|forward|forward|forward|forward|forward|forward|forward|forward|forward|forward|forward…	High|High|High|High|High|High|High|High|High|High|High|High|High|High|High|High|High|High|High|High|High|High|High|High|High|High|High|High|High|High|High|High|High|High|High|High|High|High|High|High|High|High|High|High|High|High|High|High|High|High|High|High|High|High|High|High|High|High|High|High|High|High|High|High	unknown|not available|not available|unknown|unknown|not available|not available|not available|not available|not available|not available|not available|unknown|unknown|unknown|not available|unknown|not available|not available|not available|not available|not available|not available|not available|not available|not available|not available|not available|not available|not available|not available|not ava…
g_486	GTTTTGGTACCATTCTAAACAACATGACTCTAAAAC	AP017623_421053_421815|CP046022_1295539_1296234|LR962811_432999_433298|LR962720_462830_463195|LR962501_412893_413192	5	6.8	CAS-TypeII-A	Bacteria	Enterococcus	Enterococcus faecalis|Enterococcus faecalis|Enterococcus faecalis|Enterococcus faecalis|Enterococcus faecalis	-35.3377090417725	reverse	reverse	forward	reverse	High	forward|forward|forward|forward|forward	reverse|reverse|reverse|reverse|reverse	High|High|High|High|High	reverse|not available|not available|not available|not available
g_487	GTTTTGGTACCATTCTAAACAACATGACTCTAAAAC	CP039752_660715_661344|LR962716_2367469_2368098|LR962382_2564049_2564876|LR962353_2259554_2260117|LR962110_2540286_2540651|LR962021_2591517_2592344|LR961996_2537469_2537900|CP063980_59112_59808|CP046108_2514314_2515141|CP041012_2651653_2652282|CP022059_4162_4791|LR961933_549725_550090|LR962777_549715_550080|LR962328_506870_507235|LR962684_577237_577404|LR962340_593107_593472|LR962334_415570_41580…	59	8.50847457627119	CAS-TypeII-A	Bacteria	Enterococcus	Enterococcus faecalis|Enterococcus faecalis|Enterococcus faecalis|Enterococcus faecalis|Enterococcus faecalis|Enterococcus faecalis|Enterococcus faecalis|Enterococcus faecalis|Enterococcus faecalis|Enterococcus faecalis|Enterococcus faecalis|Enterococcus faecalis|Enterococcus faecalis|Enterococcus faecalis|Enterococcus faecalis|Enterococcus faecalis|Enterococcus faecalis|Enterococcus faecalis D32…	-180.802723776094	reverse	reverse	forward	reverse	High	forward|forward|forward|forward|forward|forward|forward|forward|forward|forward|forward|forward|forward|forward|forward|forward|forward|forward|forward|forward|forward|forward|forward|forward|forward|forward|forward|forward|forward|forward|forward|forward|forward|forward|forward|forward|forward|forward|forward|forward|forward|forward|forward|forward|forward|forward|forward|forward|forward|forward…	reverse|reverse|reverse|reverse|reverse|reverse|reverse|reverse|reverse|reverse|reverse|reverse|reverse|reverse|reverse|reverse|reverse|reverse|reverse|reverse|reverse|reverse|reverse|reverse|reverse|reverse|reverse|reverse|reverse|reverse|reverse|reverse|reverse|reverse|reverse|reverse|reverse|reverse|reverse|reverse|reverse|reverse|reverse|reverse|reverse|reverse|reverse|reverse|reverse|reverse…	High|High|High|High|High|High|High|High|High|High|High|High|High|High|High|High|High|High|High|High|High|High|High|High|High|High|High|High|High|High|High|High|High|High|High|High|High|High|High|High|High|High|High|High|High|High|High|High|High|High|High|High|High|High|High|High|High|High|High	reverse|not available|not available|not available|not available|not available|not available|not available|not available|not available|reverse|not available|not available|not available|not available|not available|not available|reverse|not available|not available|not available|not available|not available|not available|not available|not available|not available|not available|not available|not availab…
g_488	GTTTTGGTACCATTCTAAACAACATGACTCTAAAAC	CP040898_1117748_1118179|LR962434_1714935_1715168|OD940437_1840034_1840729|LR962852_1816834_1817529|LR962842_1696459_1697418|LR962825_1883497_1884192|LR962772_1846345_1847040|LR962771_1854425_1855120|LR962680_1893471_1894166|LR962626_1755485_1756048|LR962598_1788911_1789804|LR962519_1840221_1840916|LR962412_1855815_1856510|LR962427_1848421_1849116|LR962414_1671075_1671572|LR962334_1730590_1731153…	38	9.28947368421053	CAS-TypeII-A	Bacteria	Enterococcus	Enterococcus faecalis|Enterococcus faecalis|Enterococcus faecalis|Enterococcus faecalis|Enterococcus faecalis|Enterococcus faecalis|Enterococcus faecalis|Enterococcus faecalis|Enterococcus faecalis|Enterococcus faecalis|Enterococcus faecalis|Enterococcus faecalis|Enterococcus faecalis|Enterococcus faecalis|Enterococcus faecalis|Enterococcus faecalis|Enterococcus faecalis|Enterococcus faecalis|Ent…	-105.55144036804	reverse	not available	forward	reverse	High	forward|forward|forward|forward|forward|forward|forward|forward|forward|forward|forward|forward|forward|forward|forward|forward|forward|forward|forward|forward|forward|forward|forward|forward|forward|forward|forward|forward|forward|forward|forward|forward|forward|forward|forward|forward|forward|forward	reverse|reverse|reverse|reverse|reverse|reverse|reverse|reverse|reverse|reverse|reverse|reverse|reverse|reverse|reverse|reverse|reverse|reverse|reverse|reverse|reverse|reverse|reverse|reverse|reverse|reverse|reverse|reverse|reverse|reverse|reverse|reverse|reverse|reverse|reverse|reverse|reverse|reverse	High|High|High|High|High|High|High|High|High|High|High|High|High|High|High|High|High|High|High|High|High|High|High|High|High|High|High|High|High|High|High|High|High|High|High|High|High|High	not available|not available|not available|not available|not available|not available|not available|not available|not available|not available|not available|not available|not available|not available|not available|not available|not available|not available|not available|not available|not available|not available|not available|not available|not available|not available|not available|not available|not ava…
g_489	GTTTTGGTACCATTCTAAACAACATGACTCTAAAAC	CP042213_526927_527426|CP073086_2294126_2294625|CP071172_2350955_2351454|CP045045_2532382_2533013|CP040898_2432244_2432875|LR962606_420991_421290|CP050491_409536_409703|LR962632_421003_421302|OD940437_562928_563559|LR962852_493338_493705|LR962825_565104_565735|LR962771_561784_562283|LR962680_558710_559341|LR962626_410150_410715|LR962604_441520_441951|LR962519_561795_562360|LR962461_442350_442715|…	35	9.08571428571429	CAS-TypeII-A	Bacteria	Enterococcus	Enterococcus faecalis|Enterococcus faecalis|Enterococcus faecalis|Enterococcus faecalis|Enterococcus faecalis|Enterococcus faecalis|Enterococcus faecalis|Enterococcus faecalis|Enterococcus faecalis|Enterococcus faecalis|Enterococcus faecalis|Enterococcus faecalis|Enterococcus faecalis|Enterococcus faecalis|Enterococcus faecalis|Enterococcus faecalis|Enterococcus faecalis|Enterococcus faecalis|Ent…	-17.1022786113741	reverse	not available	forward	reverse	High	forward|forward|forward|forward|forward|forward|forward|forward|forward|forward|forward|forward|forward|forward|forward|forward|forward|forward|forward|forward|forward|forward|forward|forward|forward|forward|forward|forward|forward|forward|forward|forward|forward|forward|forward	reverse|reverse|reverse|reverse|reverse|reverse|reverse|reverse|reverse|reverse|reverse|reverse|reverse|reverse|reverse|reverse|reverse|reverse|reverse|reverse|reverse|reverse|reverse|reverse|reverse|reverse|reverse|reverse|reverse|reverse|reverse|reverse|reverse|reverse|reverse	High|High|High|High|High|High|High|High|High|High|High|High|High|High|High|High|High|High|High|High|High|High|High|High|High|High|High|High|High|High|High|High|High|High|High	not available|not available|not available|not available|not available|not available|not available|not available|not available|not available|not available|not available|not available|not available|not available|not available|not available|not available|not available|not available|not available|not available|not available|not available|not available|not available|not available|not available|not ava…
g_491	GTTTTGGTACCATTCTAAACAACATGACTCTAAAAC	LR962437_1179176_1179938|LR962554_1690005_1690503|LR962315_1759358_1759855|CP085294_2185020_2185517|LR962580_866191_866821	5	8.2	CAS-TypeII-A	Bacteria	Enterococcus	Enterococcus faecalis|Enterococcus faecalis|Enterococcus faecalis|Enterococcus faecalis|Enterococcus faecalis	-19.5994055775261	reverse	not available	forward	reverse	High	forward|forward|forward|forward|forward	reverse|reverse|reverse|reverse|reverse	High|High|High|High|High	not available|not available|not available|not available|not available
g_492	GTTTTGGTACCATTCTAAACAACATGACTCTAAAAC	CP041012_1338647_1339012|LR962328_1800508_1800807|CP039752_1973981_1974346|LR962049_1867547_1867846|LR962093_1827893_1828192|LR961999_1996215_1996514|LR962777_1882573_1882806|LR962717_1812739_1813104|LR962792_1835176_1835475|LR961933_1843323_1843622|LR962802_1854808_1855107|LR962340_1886754_1887053|LR962296_1805463_1805762|CP003726_1772093_1772986|LR962855_1807574_1808269|LR962846_1718929_1719426…	40	7.7	CAS-TypeII-A	Bacteria	Enterococcus	Enterococcus faecalis|Enterococcus faecalis|Enterococcus faecalis|Enterococcus faecalis|Enterococcus faecalis|Enterococcus faecalis|Enterococcus faecalis|Enterococcus faecalis|Enterococcus faecalis|Enterococcus faecalis|Enterococcus faecalis|Enterococcus faecalis|Enterococcus faecalis|Enterococcus faecalis D32|Enterococcus faecalis|Enterococcus faecalis|Enterococcus faecalis|Enterococcus faecalis…	-107.630984463327	reverse	reverse	forward	reverse	High	forward|forward|forward|forward|forward|forward|forward|forward|forward|forward|forward|forward|forward|forward|forward|forward|forward|forward|forward|forward|forward|forward|forward|forward|forward|forward|forward|forward|forward|forward|forward|forward|forward|forward|forward|forward|forward|forward|forward|forward	reverse|reverse|reverse|reverse|reverse|reverse|reverse|reverse|reverse|reverse|reverse|reverse|reverse|reverse|reverse|reverse|reverse|reverse|reverse|reverse|reverse|reverse|reverse|reverse|reverse|reverse|reverse|reverse|reverse|reverse|reverse|reverse|reverse|reverse|reverse|reverse|reverse|reverse|reverse|reverse	High|High|High|High|High|High|High|High|High|High|High|High|High|High|High|High|High|High|High|High|High|High|High|High|High|High|High|High|High|High|High|High|High|High|High|High|High|High|High|High	not available|not available|reverse|not available|not available|not available|not available|not available|not available|not available|not available|not available|not available|reverse|not available|not available|not available|not available|not available|not available|not available|not available|not available|not available|not available|not available|not available|not available|not available|not a…
g_495	GTTTTGGTACCATTCTAAACAACATGACTCTAAAAC	LR961966_1694266_1694631|LR962703_1755859_1756026|LR962830_1714486_1714851|LR962351_1849111_1849542|LR962319_1662342_1662773|LR962256_1753639_1753938|LR962046_1897709_1898405|LR962063_1645807_1646172	8	5.375	CAS-TypeII-C	Bacteria	Enterococcus	Enterococcus faecalis|Enterococcus faecalis|Enterococcus faecalis|Enterococcus faecalis|Enterococcus faecalis|Enterococcus faecalis|Enterococcus faecalis|Enterococcus faecalis	-26.4407382592762	reverse	not available	forward	reverse	High	forward|forward|forward|forward|forward|forward|forward|forward	reverse|reverse|reverse|reverse|reverse|reverse|reverse|reverse	High|High|High|High|High|High|High|High	not available|not available|not available|not available|not available|not available|not available|not available
g_497	GGCTCATCCCTGCTTACGCGGGGAAAAC	CP085051_1626251_1635251|CP085046_427555_433258|CP085047_1625809_1634502|CP085048_1625766_1632774|CP085049_1716886_1725213|CP085050_1625171_1637221	6	138.166666666667	CAS-TypeI-E	Bacteria	Corynebacterium	Corynebacterium sp. 18M0132 (high GC Gram+) 18M0132|Corynebacterium sp. 20M1090 (high GC Gram+) 20M1090|Corynebacterium sp. 20M1046 (high GC Gram+) 20M1046|Corynebacterium sp. 19M0083 (high GC Gram+) 19M0083|Corynebacterium sp. 18M0913 (high GC Gram+) 18M0913|Corynebacterium sp. 17M2518 (high GC Gram+) 17M2518	5.00180468090221	forward	not available	unknown	reverse	High	unknown|unknown|unknown|unknown|unknown|unknown	reverse|reverse|reverse|reverse|reverse|reverse	High|High|High|High|High|High	not available|not available|not available|not available|not available|not available
g_498	ATTTACATTTCACAATAAGTAACTAAAAC	CP007688_524159_524767|CP050026_1397645_1398253|CP007684_1455838_1456446|HG421741_524163_524704|CP044429_523843_524451|CP002002_524151_524694|LT906436_523270_523878|CP092058_523817_524425|CP050129_962955_963563|CP050027_1796661_1797269|CP060429_523640_524248|CP060434_523841_524449|CP060435_523843_524451|CP060430_523639_524247|CP060431_523839_524447|CP060432_523640_524248|CP060433_523842_524450|CP…	45	8.42222222222222	CAS-TypeII-A	Bacteria	Listeria	Listeria monocytogenes|Listeria monocytogenes|Listeria monocytogenes|Listeria monocytogenes EGD|Listeria monocytogenes serotype 4b str. LIS0087 (firmicutes)|Listeria monocytogenes 10403S|Listeria monocytogenes|Listeria monocytogenes|Listeria monocytogenes|Listeria monocytogenes|Listeria monocytogenes|Listeria monocytogenes|Listeria monocytogenes|Listeria monocytogenes|Listeria monocytogenes|Liste…	-61.4128953109768	reverse	reverse	unknown	reverse	High	unknown|unknown|unknown|unknown|unknown|unknown|unknown|unknown|unknown|unknown|unknown|unknown|unknown|unknown|unknown|unknown|unknown|unknown|unknown|unknown|unknown|unknown|unknown|unknown|unknown|unknown|unknown|unknown|unknown|unknown|unknown|unknown|unknown|unknown|unknown|unknown|unknown|unknown|unknown|unknown|unknown|unknown|unknown|unknown|unknown	reverse|reverse|reverse|reverse|reverse|reverse|reverse|reverse|reverse|reverse|reverse|reverse|reverse|reverse|reverse|reverse|reverse|reverse|reverse|reverse|reverse|reverse|reverse|reverse|reverse|reverse|reverse|reverse|reverse|reverse|reverse|reverse|reverse|reverse|reverse|reverse|reverse|reverse|reverse|reverse|reverse|reverse|reverse|reverse|reverse	High|High|High|High|High|High|High|High|High|High|High|High|High|High|High|High|High|High|High|High|High|High|High|High|High|High|High|High|High|High|High|High|High|High|High|High|High|High|High|High|High|High|High|High|High	reverse|not available|reverse|reverse|not available|reverse|reverse|not available|not available|not available|not available|not available|not available|not available|not available|not available|not available|not available|not available|reverse|reverse|reverse|reverse|reverse|reverse|reverse|reverse|reverse|reverse|reverse|reverse|reverse|reverse|reverse|reverse|reverse|reverse|reverse|reverse|rev…
g_500	ATTTACATTTCACAATAAGTAACTAAAAC	CP006591_2955532_2956210|CP038642_1486964_1487185|CP045972_542783_543071|FR733648_543092_543380|CP025438_543122_543410|CP025259_543119_543407|CP025440_543123_543411|CP090054_2293646_2293998|CP021174_526532_527210|CP027029_343996_344674|CP020827_526529_527207	11	6.18181818181818	CAS-TypeI-B	Bacteria	Listeria	Listeria monocytogenes|Listeria monocytogenes|Listeria monocytogenes|Listeria monocytogenes SLCC2372|Listeria monocytogenes|Listeria monocytogenes|Listeria monocytogenes|Listeria monocytogenes|Listeria monocytogenes|Listeria monocytogenes|Listeria monocytogenes	-28.738792058418	reverse	reverse	unknown	reverse	High	unknown|unknown|unknown|unknown|unknown|unknown|unknown|unknown|unknown|unknown|unknown	reverse|reverse|reverse|reverse|reverse|reverse|reverse|reverse|reverse|reverse|reverse	High|High|High|High|High|High|High|High|High|High|High	reverse|reverse|not available|not available|not available|not available|not available|not available|reverse|reverse|reverse
g_502	GTGTTCCCCGCGTCAGCGGGGATAAACCG	CP010121_1372445_1372961|FN554766_3138159_3138553|CP049612_2770559_2771258|LR134238_477058_477452|LR025101_3871794_3872493|CP088744_3831162_3831800|CP088613_3844654_3845353|CP080260_4414551_4415433|CP077396_4644268_4644784|CP071439_1689223_1689922|CP048873_1654122_1654821|CP057690_3755098_3756102|CP018957_134501_135200|CP062824_4163110_4163748|LR134246_1208400_1208795|LR134221_1163817_1164760|CP0…	24	11.1666666666667	CAS-TypeI-E	Bacteria	Escherichia	Escherichia coli|Escherichia coli 042|Escherichia coli O157:H7|Escherichia coli|Escherichia coli|Escherichia coli|Escherichia coli|Escherichia coli|Escherichia coli|Escherichia coli|Escherichia coli|Escherichia coli|Escherichia coli|Escherichia coli O167:H26|Escherichia coli|Escherichia coli|Escherichia coli|Escherichia coli|Escherichia coli|Escherichia coli|Escherichia coli|Escherichia coli|Esch…	36.4768367533718	forward	forward	forward	forward	High	unknown|forward|forward|forward|forward|forward|forward|forward|forward|forward|forward|forward|forward|unknown|unknown|unknown|unknown|unknown|unknown|unknown|unknown|unknown|unknown|unknown	forward|forward|forward|forward|forward|forward|forward|forward|forward|forward|forward|forward|forward|forward|forward|forward|forward|forward|forward|forward|forward|forward|forward|forward	High|High|High|High|High|High|High|High|High|High|High|High|High|High|High|High|High|High|High|High|High|High|High|High	forward|forward|not available|forward|forward|not available|not available|not available|not available|not available|not available|not available|forward|not available|forward|forward|not available|not available|not available|not available|not available|not available|not available|not available
g_503	GTGTTCCCCGCGTCAGCGGGGATAAACCG	CP010148_3204753_3205757|CP090261_1923400_1925258|CP086662_1918643_1920501|LR130552_1099791_1101588|CP090296_621029_622887|AP024582_1092112_1093177|CP055753_4126953_4128506|CP038138_1112317_1113382	8	24.25	CAS-TypeI-E	Bacteria	Escherichia	Escherichia coli|Escherichia coli|Escherichia coli|Escherichia coli|Escherichia coli|Escherichia coli|Escherichia coli|Escherichia coli	10.9275832943552	forward	not available	forward	forward	High	unknown|forward|forward|unknown|unknown|unknown|unknown|unknown	forward|forward|forward|forward|forward|forward|forward|forward	High|High|High|High|High|High|High|High	not available|not available|not available|not available|not available|not available|not available|not available
g_504	GTGTTCCCCGCGTCAGCGGGGATAAACCG	CP023364_1195679_1196500|OU701452_3132225_3132863|CP088828_3233021_3233537|CP088592_3576799_3577315|CP088466_3646674_3647312|CP088414_1818959_1819719|CP068992_2366471_2366987|CP068808_1176739_1177255|CP068801_1205286_1205802|CP068811_1185102_1185618|CP068819_1181059_1181453|CP068829_1085611_1086249|CP068805_1154109_1154625|CP068821_1166744_1167260|AP022287_1287326_1287842|AP022159_1079717_1080172…	66	9.48484848484848	CAS-TypeI-E	Bacteria	Escherichia	Escherichia coli|Escherichia coli|Escherichia coli|Escherichia coli|Escherichia coli|Escherichia coli|Escherichia coli|Escherichia coli|Escherichia coli|Escherichia coli|Escherichia coli|Escherichia coli|Escherichia coli|Escherichia coli|Escherichia coli|Escherichia coli|Escherichia coli|Escherichia coli|Escherichia coli|Escherichia coli|Escherichia coli|Escherichia coli|Escherichia coli|Escheric…	0	unknown	forward	forward	forward	High	unknown|forward|forward|forward|forward|forward|forward|forward|forward|forward|forward|forward|forward|forward|forward|forward|forward|forward|forward|forward|forward|forward|forward|forward|unknown|unknown|unknown|unknown|unknown|unknown|unknown|unknown|unknown|unknown|unknown|unknown|unknown|unknown|unknown|unknown|unknown|unknown|unknown|unknown|unknown|unknown|unknown|unknown|unknown|unknown…	forward|forward|forward|forward|forward|forward|forward|forward|forward|forward|forward|forward|forward|forward|forward|forward|forward|forward|forward|forward|forward|forward|forward|forward|forward|forward|forward|forward|forward|forward|forward|forward|forward|forward|forward|forward|forward|forward|forward|forward|forward|forward|forward|forward|forward|forward|forward|forward|forward|forward…	High|High|High|High|High|High|High|High|High|High|High|High|High|High|High|High|High|High|High|High|High|High|High|High|High|High|High|High|High|High|High|High|High|High|High|High|High|High|High|High|High|High|High|High|High|High|High|High|High|High|High|High|High|High|High|High|High|High|High|High|High|High|High|High|High|High	forward|not available|not available|not available|not available|not available|not available|not available|not available|not available|not available|not available|not available|not available|not available|not available|not available|not available|not available|not available|not available|forward|forward|forward|not available|not available|not available|forward|not available|not available|not avail…
g_506	GTGTTCCCCGCGTCAGCGGGGATAAACCG	CP065419_1072391_1074013|CP079839_257786_259402|CP079838_1112338_1113588|CP079836_1092893_1094509	4	24.5	CAS-TypeI-E	Bacteria	Salmonella	Salmonella enterica|Salmonella enterica|Salmonella enterica subsp. salamae|Salmonella enterica subsp. salamae	0	unknown	not available	forward	forward	High	unknown|forward|unknown|unknown	forward|forward|forward|forward	High|High|High|High	not available|not available|not available|not available
g_507	GAAACACCCCCACGCATGTGGGGAAGAC	CP013711_5081766_5082220|LR607362_2584549_2585370|LR890569_2161434_2161888|LR890320_2205825_2206460|CP067550_2172545_2172999|CP081894_2212406_2212860|CP058361_2205826_2206280|CP058358_2288439_2288893|CP056883_2182829_2183283|CP056878_2184309_2184763|CP044380_808751_809446|CP014123_2145125_2145701|CP061404_2975683_2976259|CP025541_3102509_3102841|CP015134_4313111_4313687|CP064352_1058763_1059339|C…	18	8.55555555555556	CAS-TypeI-E	Bacteria	Klebsiella	Klebsiella pneumoniae (enterobacteria) J1|Klebsiella pneumoniae (enterobacteria) 4928STDY7387736|Klebsiella pneumoniae (enterobacteria) d9cef74|Klebsiella pneumoniae (enterobacteria) d0ac3de|Klebsiella pneumoniae (enterobacteria) ARLG-4569|Klebsiella pneumoniae (enterobacteria) NC-01|Klebsiella pneumoniae (enterobacteria) KP77|Klebsiella pneumoniae (enterobacteria) KP486|Klebsiella pneumoniae (en…	-99.7053828671027	reverse	reverse	unknown	reverse	High	unknown|unknown|unknown|unknown|unknown|unknown|unknown|unknown|unknown|unknown|unknown|unknown|unknown|unknown|unknown|unknown|unknown|unknown	reverse|reverse|reverse|reverse|reverse|reverse|reverse|reverse|reverse|reverse|reverse|reverse|reverse|reverse|reverse|reverse|reverse|reverse	High|High|High|High|High|High|High|High|High|High|High|High|High|High|High|High|High|High	reverse|not available|not available|not available|not available|not available|not available|not available|not available|not available|not available|reverse|not available|not available|reverse|not available|reverse|not available
g_513	CTTCACGACCGCACAGGTCGCTTAGAAA	CP008804_67185_70339|LS483445_26748_29454|CP034665_26802_30535|CP027405_1063341_1066555|CP020400_599197_601903|CP007669_72229_74481|CP010902_67169_70304|CP018059_1708416_1711992|CP010900_27787_30536|CP010573_27796_29263|CP034663_26803_28814|CP034664_26803_28874|CP034666_26800_27068|CP034662_26799_27067	14	39	CAS-TypeI-F	Bacteria	Moraxella	Moraxella catarrhalis|Moraxella catarrhalis|Moraxella catarrhalis|Moraxella catarrhalis|Moraxella catarrhalis|Moraxella catarrhalis|Moraxella catarrhalis|Moraxella catarrhalis|Moraxella catarrhalis|Moraxella catarrhalis|Moraxella catarrhalis|Moraxella catarrhalis|Moraxella catarrhalis|Moraxella catarrhalis	88.6927240064594	forward	forward	forward	forward	High	forward|forward|forward|forward|forward|forward|forward|forward|forward|forward|forward|forward|forward|forward	forward|forward|forward|forward|forward|forward|forward|forward|forward|forward|forward|forward|forward|forward	High|High|High|High|High|High|High|High|High|High|High|High|High|High	forward|forward|forward|forward|forward|forward|forward|forward|forward|forward|forward|forward|forward|forward
g_519	CGGTTCATCCCCGTGCATACGGGGAACAC	CP012674_2386591_2387230|CP055009_1466004_1466886|CP053718_1521530_1522473|CP017082_2716181_2717002|CP020052_2714541_2715243|CP015347_1353334_1354340|CP092652_2753486_2754368|CP089317_2596850_2597671|CP077963_2530781_2531358|CP070572_2714218_2715039|CP070569_2714132_2714953|CP053719_4112017_4112838|CP053684_3014843_3015481|CP053683_10209_10847|CP045257_2531815_2532636|CP017085_2924918_2925861|CP0…	18	12.1666666666667	CAS-TypeI-E	Bacteria	Proteus	Proteus mirabilis|Proteus mirabilis|Proteus mirabilis|Proteus mirabilis|Proteus mirabilis|Proteus mirabilis|Proteus mirabilis|Proteus mirabilis|Proteus mirabilis|Proteus mirabilis|Proteus mirabilis|Proteus mirabilis|Proteus mirabilis|Proteus mirabilis|Proteus mirabilis|Proteus mirabilis|Proteus mirabilis|Proteus mirabilis	-112.37175124801	reverse	reverse	unknown	reverse	High	unknown|unknown|unknown|unknown|unknown|unknown|unknown|unknown|unknown|unknown|unknown|unknown|unknown|unknown|unknown|unknown|unknown|unknown	reverse|reverse|reverse|reverse|reverse|reverse|reverse|reverse|reverse|reverse|reverse|reverse|reverse|reverse|reverse|reverse|reverse|reverse	High|High|High|High|High|High|High|High|High|High|High|High|High|High|High|High|High|High	reverse|not available|not available|reverse|reverse|reverse|not available|not available|not available|not available|not available|not available|not available|not available|not available|reverse|reverse|reverse
g_520	CGTTCACTGCCGTACAGGCAGCTTAGAAA	CP010170_3257242_3257508|CP070103_3119927_3120132|LR890349_3246189_3246455|CP091659_300024_300290|CP028741_3145339_3145605|CP090289_3019788_3020054|CP057247_2966773_2967039|CP023377_3094237_3094503	8	3.875	CAS-TypeI-E	Bacteria	Escherichia	Escherichia coli|Escherichia coli|Escherichia coli|Escherichia coli|Escherichia coli|Escherichia coli|Escherichia coli|Escherichia coli	0	unknown	unknown	unknown	forward	High	unknown|unknown|unknown|unknown|unknown|unknown|unknown|unknown	forward|forward|forward|forward|forward|forward|forward|forward	High|High|High|High|High|High|High|High	unknown|not available|not available|not available|not available|not available|not available|unknown
g_522	GTGTTCCCCACGTGCGTGGGGATGAACCG	CP027538_5234111_5236276|CP092032_4904879_4906557|CP056094_4763610_4765227|CP053922_4358234_4358994|CP025050_3738498_3740175|CP025049_3705732_3707409	6	25.6666666666667	CAS-TypeI-E	Bacteria	Pseudomonas	Pseudomonas aeruginosa|Pseudomonas aeruginosa|Pseudomonas aeruginosa|Pseudomonas aeruginosa|Pseudomonas aeruginosa|Pseudomonas aeruginosa	52.133883765655	forward	forward	unknown	forward	High	unknown|unknown|unknown|unknown|unknown|unknown	forward|forward|forward|forward|forward|forward	High|High|High|High|High|High	forward|not available|not available|not available|forward|forward
g_524	GTTTTGGAACCATTCGAAACAACACAGCTCTAAAAC	CP016394_1294523_1295350|CP006819_1558841_1559668|CP003499_1372720_1374472|LR822035_1381589_1383341|LR822030_1384488_1385711|LR822008_1392687_1393844|CP061025_1413217_1414835|CP061021_1453446_1455064|CP030928_1378223_1379050|CP028896_1377899_1378726|CP025216_1371965_1372792|CP012588_1186347_1188099|CP010999_1368586_1369413|LS483339_1568082_1569571|CP061023_1390292_1390657|CP061022_1390220_1390915…	34	18.2058823529412	CAS-TypeII-C	Bacteria	Streptococcus	Streptococcus thermophilus|Streptococcus thermophilus ASCC 1275|Streptococcus thermophilus MN-ZLW-002|Streptococcus thermophilus|Streptococcus thermophilus|Streptococcus thermophilus|Streptococcus thermophilus|Streptococcus thermophilus|Streptococcus thermophilus|Streptococcus thermophilus|Streptococcus thermophilus|Streptococcus thermophilus|Streptococcus thermophilus|Streptococcus thermophilus|…	-258.927745460789	reverse	reverse	unknown	reverse	High	unknown|unknown|unknown|unknown|unknown|unknown|unknown|unknown|unknown|unknown|unknown|unknown|unknown|unknown|unknown|unknown|unknown|unknown|unknown|unknown|unknown|unknown|unknown|unknown|unknown|unknown|unknown|unknown|unknown|unknown|unknown|unknown|unknown|unknown	reverse|reverse|reverse|reverse|reverse|reverse|reverse|reverse|reverse|reverse|reverse|reverse|reverse|reverse|reverse|reverse|reverse|reverse|reverse|reverse|reverse|reverse|reverse|reverse|reverse|reverse|reverse|reverse|reverse|reverse|reverse|reverse|reverse|reverse	High|High|High|High|High|High|High|High|High|High|High|High|High|High|High|High|High|High|High|High|High|High|High|High|High|High|High|High|High|High|High|High|High|High	reverse|reverse|reverse|not available|not available|not available|not available|not available|not available|not available|reverse|reverse|reverse|reverse|not available|not available|not available|not available|not available|reverse|not available|not available|not available|not available|reverse|not available|reverse|not available|reverse|not available|not available|reverse|not available|not avail…
g_525	GTTTTGGAACCATTCGAAACAACACAGCTCTAAAAC	CP047191_1085434_1086855|LS974444_27898_29847|CP086001_1275976_1277465|LR822013_246143_247300|LR822029_484136_485358	5	21.4	CAS-TypeII-A	Bacteria	Streptococcus	Streptococcus thermophilus|Streptococcus thermophilus|Streptococcus thermophilus LMD-9|Streptococcus thermophilus|Streptococcus thermophilus	-35.3414672756795	reverse	reverse	unknown	reverse	High	unknown|unknown|unknown|unknown|unknown	reverse|reverse|reverse|reverse|reverse	High|High|High|High|High	not available|reverse|not available|not available|not available
g_533	GTCTCGCCCCATACGGGCGAGTGGATTGAAAT	CP046041_567720_570199|CP001129_581380_582010|LS483354_620462_621089|LS483328_574658_576477|CP077959_908317_909609|CP080959_572807_573567|CP073275_613295_614517|CP065190_649242_650590|CP065060_554968_555794|CP074115_573273_575358|CP078012_1249247_1251728	11	20.9090909090909	CAS-TypeI-C	Bacteria	Streptococcus	Streptococcus equi subsp. zooepidemicus|Streptococcus equi subsp. zooepidemicus MGCS10565|Streptococcus equi subsp. zooepidemicus|Streptococcus equi subsp. zooepidemicus|Streptococcus equi subsp. zooepidemicus|Streptococcus equi subsp. zooepidemicus|Streptococcus equi subsp. zooepidemicus|Streptococcus equi subsp. zooepidemicus|Streptococcus equi subsp. zooepidemicus|Streptococcus equi subsp. zoo…	103.087111527674	forward	forward	forward	forward	Medium	forward|forward|forward|forward|forward|forward|forward|forward|forward|forward|forward	forward|forward|forward|forward|forward|forward|forward|forward|forward|forward|forward	Medium|Medium|Medium|Medium|Medium|Medium|Medium|Medium|Medium|Medium|Medium	not available|forward|forward|forward|not available|not available|not available|not available|not available|not available|not available
g_535	GGACCATCCCCGCTTGCGCGGGGAATAC	CP010848_96784_105685|CP037990_121188_130089|CP037989_110286_117966|CP037988_107227_114592|CP037987_105662_114517|CP037986_105663_114518|CP037985_105664_114519|CP037984_105663_114518|CP037983_105663_114518|CP037982_105663_114518|CP037981_105662_114517|CP037980_105663_114518|CP037979_110617_118654|CP037978_121188_130330|CP037977_110618_118655|CP061742_121195_130096|CP013292_1320037_1328877	17	140.411764705882	CAS-TypeI-E	Bacteria	Rathayibacter	Rathayibacter toxicus (high GC Gram+) 70137|Rathayibacter toxicus (high GC Gram+) CS28|Rathayibacter toxicus (high GC Gram+) CS36|Rathayibacter toxicus (high GC Gram+) CS39|Rathayibacter toxicus (high GC Gram+) SA03-04|Rathayibacter toxicus (high GC Gram+) SA03-14|Rathayibacter toxicus (high GC Gram+) SA03-19|Rathayibacter toxicus (high GC Gram+) SA08-08|Rathayibacter toxicus (high GC Gram+) SA08…	-38.6619722105744	reverse	reverse	unknown	reverse	High	unknown|unknown|unknown|unknown|unknown|unknown|unknown|unknown|unknown|unknown|unknown|unknown|unknown|unknown|unknown|unknown|unknown	reverse|reverse|reverse|reverse|reverse|reverse|reverse|reverse|reverse|reverse|reverse|reverse|reverse|reverse|reverse|reverse|reverse	High|High|High|High|High|High|High|High|High|High|High|High|High|High|High|High|High	reverse|not available|not available|not available|not available|not available|not available|not available|not available|not available|not available|not available|not available|not available|not available|not available|reverse
g_541	CGGTTTATCCCCGCTGACGCGGGGAACTC	CP025859_1705673_1706372|CP060109_1131392_1131664|CP091026_1157033_1157305|CP060107_3627064_3627336|CP062853_1009495_1009828|CP062851_1009494_1009827|LR882050_4143219_4144162|LT838200_1037780_1038540|LT838196_1037780_1038540|CP035882_451520_452341|CP035836_1990927_1991626|CP057380_1027718_1028783|CP057270_1001286_1002107|CP057267_1001286_1002107|CP057247_988082_988903|CP037910_1034840_1035783|CP0…	30	7.33333333333333	CAS-TypeI-E	Bacteria	Escherichia	Escherichia coli|Escherichia coli|Escherichia coli|Escherichia coli|Escherichia coli O9:H10|Escherichia coli O9:H10|Escherichia coli|Escherichia coli|Escherichia coli|Escherichia coli|Escherichia coli|Escherichia coli|Escherichia coli|Escherichia coli|Escherichia coli|Escherichia coli|Escherichia coli|Escherichia coli TW11681|Escherichia coli|Escherichia coli|Escherichia coli|Escherichia coli|Esc…	-56.6999283727544	reverse	reverse	unknown	reverse	High	unknown|unknown|unknown|unknown|unknown|unknown|unknown|unknown|unknown|unknown|unknown|unknown|unknown|unknown|unknown|unknown|unknown|unknown|unknown|unknown|unknown|unknown|unknown|unknown|unknown|unknown|unknown|unknown|unknown|unknown	reverse|reverse|reverse|reverse|reverse|reverse|reverse|reverse|reverse|reverse|reverse|reverse|reverse|reverse|reverse|reverse|reverse|reverse|reverse|reverse|reverse|reverse|reverse|reverse|reverse|reverse|reverse|reverse|reverse|reverse	High|High|High|High|High|High|High|High|High|High|High|High|High|High|High|High|High|High|High|High|High|High|High|High|High|High|High|High|High|High	reverse|not available|not available|not available|not available|not available|not available|reverse|reverse|not available|not available|not available|not available|not available|not available|reverse|not available|not available|not available|not available|not available|not available|not available|not available|not available|not available|not available|reverse|not available|not available
g_542	CGGTTTATCCCCGCTGACGCGGGGAACTC	CP024694_1083672_1084127|CP055037_1071443_1071959|CP024695_3943981_3944436|CP058853_3389177_3389693|CP055075_1040692_1040903	5	6.6	CAS-TypeI-E	Bacteria	Shigella	Shigella boydii|Shigella flexneri|Shigella boydii|Shigella flexneri|Shigella flexneri	0.866327601753261	unknown	not available	unknown	reverse	High	unknown|unknown|unknown|unknown|unknown	reverse|reverse|reverse|reverse|reverse	High|High|High|High|High	not available|not available|not available|not available|not available
g_544	GAAACACCCCCACGTGCGTGGGGAAGAC	CP012753_565245_566012|CP006798_1170138_1170905|CP079164_5155162_5155929|CP014008_2991230_2991753|CP093269_3246667_3247373|CP093268_3286706_3287473|CP093266_3256586_3257353|CP091150_3047882_3048832|CP091827_3032307_3033074|CP091601_3562886_3563653|CP060485_2255811_2257066|CP061404_2966102_2966930|CP059468_3766746_3767513|CP030072_3021147_3022524|CP034408_1212010_1212777|CP028716_3715328_3715973|C…	58	12.8965517241379	CAS-TypeI-E	Bacteria	Klebsiella	Klebsiella pneumoniae (enterobacteria) KP617|Klebsiella pneumoniae subsp. pneumoniae PittNDM01 (enterobacteria)|Klebsiella pneumoniae subsp. pneumoniae (enterobacteria) WRC09_CMC309PC|Klebsiella pneumoniae subsp. pneumoniae (enterobacteria) RJF293|Klebsiella pneumoniae (enterobacteria) s59|Klebsiella pneumoniae (enterobacteria) s60|Klebsiella pneumoniae (enterobacteria) s65|Klebsiella pneumoniae …	-170.139380007446	reverse	reverse	unknown	reverse	High	unknown|unknown|unknown|unknown|unknown|unknown|unknown|unknown|unknown|unknown|unknown|unknown|unknown|unknown|unknown|unknown|unknown|unknown|unknown|unknown|unknown|unknown|unknown|unknown|unknown|unknown|unknown|unknown|unknown|unknown|unknown|unknown|unknown|unknown|unknown|unknown|unknown|unknown|unknown|unknown|unknown|unknown|unknown|unknown|unknown|unknown|unknown|unknown|unknown|unknown…	reverse|reverse|reverse|reverse|reverse|reverse|reverse|reverse|reverse|reverse|reverse|reverse|reverse|reverse|reverse|reverse|reverse|reverse|reverse|reverse|reverse|reverse|reverse|reverse|reverse|reverse|reverse|reverse|reverse|reverse|reverse|reverse|reverse|reverse|reverse|reverse|reverse|reverse|reverse|reverse|reverse|reverse|reverse|reverse|reverse|reverse|reverse|reverse|reverse|reverse…	High|High|High|High|High|High|High|High|High|High|High|High|High|High|High|High|High|High|High|High|High|High|High|High|High|High|High|High|High|High|High|High|High|High|High|High|High|High|High|High|High|High|High|High|High|High|High|High|High|High|High|High|High|High|High|High|High|High	reverse|reverse|not available|reverse|not available|not available|not available|not available|not available|not available|not available|not available|not available|not available|reverse|reverse|reverse|reverse|not available|not available|not available|not available|not available|not available|not available|not available|reverse|reverse|not available|not available|not available|not available|not a…
g_546	GAAACACCCCCACGTGCGTGGGGAAGAC	CP056878_2193517_2194703|CP025541_3092264_3093755|CP013711_5072070_5073012|LR890569_2170642_2171401|CP067550_2181753_2182695|CP081894_2221614_2223105|CP058361_2215034_2215793|CP058358_2297647_2298406|CP063930_4820852_4822343|CP056883_2192037_2193223	10	17.6	CAS-TypeI-E	Bacteria	Klebsiella	Klebsiella pneumoniae (enterobacteria) RHBSTW-00066|Klebsiella pneumoniae (enterobacteria) 2N3|Klebsiella pneumoniae (enterobacteria) J1|Klebsiella pneumoniae (enterobacteria) d9cef74|Klebsiella pneumoniae (enterobacteria) ARLG-4569|Klebsiella pneumoniae (enterobacteria) NC-01|Klebsiella pneumoniae (enterobacteria) KP77|Klebsiella pneumoniae (enterobacteria) KP486|Klebsiella pneumoniae (enterobac…	-2.98202448604119	unknown	reverse	unknown	reverse	High	unknown|unknown|unknown|unknown|unknown|unknown|unknown|unknown|unknown|unknown	reverse|reverse|reverse|reverse|reverse|reverse|reverse|reverse|reverse|reverse	High|High|High|High|High|High|High|High|High|High	not available|reverse|reverse|not available|not available|not available|not available|not available|not available|not available
g_548	GTTTCCGTCCCCTCTCGAGGTAATTAGGTCTATATC	CP031881_869580_871078|CM003135_916882_917645|CP061024_908755_909881|CP061023_887296_888489|CP061022_888280_889473|CP061020_881466_882659|CP061019_893130_894249	7	15.4285714285714	CAS-TypeII-C	Bacteria	Streptococcus	Streptococcus thermophilus|Streptococcus thermophilus TH1477|Streptococcus thermophilus|Streptococcus thermophilus|Streptococcus thermophilus|Streptococcus thermophilus|Streptococcus thermophilus	-31.952975965436	reverse	reverse	unknown	forward	High	unknown|unknown|unknown|unknown|unknown|unknown|unknown	forward|forward|forward|forward|forward|forward|forward	High|High|High|High|High|High|High	reverse|reverse|not available|not available|not available|not available|not available
g_550	GTTGTACAGTTACTTAAATCTTGAGAGTACAAAAAC	CP046328_595563_597249|CP000725_1422480_1424232|LR594041_1454423_1457296|LR134291_1422315_1424067	4	30	CAS-TypeII-C	Bacteria	Streptococcus	Streptococcus gordonii|Streptococcus gordonii str. Challis substr. CH1|Streptococcus gordonii|Streptococcus gordonii	-14.4660151462753	reverse	reverse	forward	forward	Medium	forward|forward|forward|forward	forward|forward|forward|forward	Medium|Medium|Medium|Medium	not available|reverse|reverse|reverse
g_552	GTTGTACAGTTACTTAAATCTTGAGAGTACAAAAAC	CP016394_177242_179388|CM002371_587832_590636|CP006819_823246_825392|CP003499_630165_632177|FR875178_712332_715137|CP002340_639512_641921|LR822042_625180_628913|LR822036_645181_647590|LR822035_635802_637814|LR822009_635559_637904|CP065477_645182_647591|CP061019_649946_654140|CP030928_641510_643656|CP028896_642502_644648|CP025216_636570_638716|CP012588_443838_445850|CP010999_633203_635349|CP049053…	37	30.0540540540541	CAS-TypeII-C	Bacteria	Streptococcus	Streptococcus thermophilus|Streptococcus thermophilus MTH17CL396|Streptococcus thermophilus ASCC 1275|Streptococcus thermophilus MN-ZLW-002|Streptococcus thermophilus JIM 8232|Streptococcus thermophilus ND03|Streptococcus thermophilus|Streptococcus thermophilus|Streptococcus thermophilus|Streptococcus thermophilus|Streptococcus thermophilus|Streptococcus thermophilus|Streptococcus thermophilus|St…	-165.677669548728	reverse	reverse	forward	forward	Medium	forward|forward|forward|forward|forward|forward|forward|forward|forward|forward|forward|forward|forward|forward|forward|forward|forward|forward|forward|forward|forward|forward|forward|forward|forward|forward|forward|forward|forward|forward|forward|forward|forward|forward|forward|forward|forward	forward|forward|forward|forward|forward|forward|forward|forward|forward|forward|forward|forward|forward|forward|forward|forward|forward|forward|forward|forward|forward|forward|forward|forward|forward|forward|forward|forward|forward|forward|forward|forward|forward|forward|forward|forward|forward	Medium|Medium|Medium|Medium|Medium|Medium|Medium|Medium|Medium|Medium|Medium|Medium|Medium|Medium|Medium|Medium|Medium|Medium|Medium|Medium|Medium|Medium|Medium|Medium|Medium|Medium|Medium|Medium|Medium|Medium|Medium|Medium|Medium|Medium|Medium|Medium|Medium	reverse|reverse|reverse|reverse|reverse|reverse|not available|not available|not available|not available|not available|not available|not available|not available|reverse|reverse|reverse|not available|not available|not available|not available|reverse|reverse|reverse|reverse|not available|not available|not available|reverse|reverse|not available|not available|not available|not available|not available…
g_554	GTTGTACAGTTACTTAAATCTTGAGAGTACAAAAAC	LR822006_640180_642462|CP000023_629901_632113|LR822043_631231_634364|LR822041_634625_636704|LR822039_633630_635975|LR822015_629655_631273|LR822014_623945_626752|LR822010_633551_635561	8	34.5	CAS-TypeII-C	Bacteria	Streptococcus	Streptococcus thermophilus|Streptococcus thermophilus LMG 18311|Streptococcus thermophilus|Streptococcus thermophilus|Streptococcus thermophilus|Streptococcus thermophilus|Streptococcus thermophilus|Streptococcus thermophilus	-77.4118437910582	reverse	reverse	forward	forward	Medium	forward|forward|forward|forward|forward|forward|forward|forward	forward|forward|forward|forward|forward|forward|forward|forward	Medium|Medium|Medium|Medium|Medium|Medium|Medium|Medium	not available|reverse|not available|not available|not available|not available|not available|not available
g_555	GCTTCAATGAGGCCGCAGCTCTTCGCTGCGGATCAC	CP088980_3666007_3671453|CP088922_2155662_2161472|CP088919_538508_543604|CP088921_3650477_3656287|CP088920_3650481_3656291	5	77	CAS-TypeI-G	Bacteria	Rhodanobacter	Rhodanobacter denitrificans|Rhodanobacter denitrificans|Rhodanobacter denitrificans|Rhodanobacter denitrificans|Rhodanobacter denitrificans	-32.4626011718025	reverse	not available	unknown	reverse	Low	unknown|unknown|unknown|unknown|unknown	reverse|reverse|reverse|reverse|reverse	Low|Low|Low|Low|Low	not available|not available|not available|not available|not available
g_557	GTCGCTCCCTACATGGGGGCGTGGATTGAAAT	CP080329_2953271_2956082|CP035305_2080251_2083061|CP011939_377292_380103|CP022701_712089_714370	4	40	CAS-TypeI-C	Bacteria	Weizmannia	Weizmannia coagulans|Weizmannia coagulans|Weizmannia coagulans|Weizmannia coagulans	0	unknown	forward	forward	forward	High	forward|forward|forward|forward	forward|forward|forward|forward	High|High|High|High	not available|forward|forward|forward
g_565	GAGTTCCCCGCGCCAGCGGGGATAAACCG	CP027520_1028776_1029231|CP043414_1148396_1149218|CP041520_289424_289757|CP055971_2718088_2718666|CP057959_1174577_1175155	5	8.6	CAS-TypeI-E	Bacteria	Escherichia	Escherichia coli|Escherichia coli|Escherichia coli|Escherichia coli|Escherichia coli	17.7667572977384	forward	forward	forward	forward	High	forward|forward|forward|forward|forward	forward|forward|forward|forward|forward	High|High|High|High|High	forward|not available|not available|not available|not available
g_566	GAGTTCCCCGCGCCAGCGGGGATAAACCG	CP030768_624835_625412|CP057160_1128880_1129213|CP057896_869338_871261|CP057101_1003249_1004562|CP056951_869337_870771|LR130564_1117944_1118338|CP028764_1127581_1128036|CP089260_1204556_1205133|CP088754_1055330_1055907|CP088681_2542968_2543545|CP088617_1101647_1102224|CP088506_3909958_3910535|CP082827_1140484_1141000|CP080163_1762899_1763476|CP080155_1154255_1154832|CP066836_4416353_4416930|CP056…	64	8.8125	CAS-TypeI-E	Bacteria	Escherichia	Escherichia coli|Escherichia coli|Escherichia fergusonii|Escherichia fergusonii|Escherichia fergusonii|Escherichia coli|Escherichia coli|Escherichia coli|Escherichia coli|Escherichia coli|Escherichia coli|Escherichia coli|Escherichia coli|Escherichia coli|Escherichia coli|Escherichia coli|Escherichia coli|Escherichia coli|Escherichia coli|Escherichia coli|Escherichia coli|Escherichia coli|Escheri…	9.91900671989839	forward	forward	forward	forward	High	forward|forward|forward|forward|forward|forward|forward|forward|forward|forward|forward|forward|forward|forward|forward|forward|forward|forward|forward|forward|forward|forward|forward|forward|forward|forward|forward|forward|forward|forward|forward|forward|forward|forward|forward|forward|forward|forward|forward|forward|forward|forward|forward|forward|forward|forward|forward|forward|forward|forward…	forward|forward|forward|forward|forward|forward|forward|forward|forward|forward|forward|forward|forward|forward|forward|forward|forward|forward|forward|forward|forward|forward|forward|forward|forward|forward|forward|forward|forward|forward|forward|forward|forward|forward|forward|forward|forward|forward|forward|forward|forward|forward|forward|forward|forward|forward|forward|forward|forward|forward…	High|High|High|High|High|High|High|High|High|High|High|High|High|High|High|High|High|High|High|High|High|High|High|High|High|High|High|High|High|High|High|High|High|High|High|High|High|High|High|High|High|High|High|High|High|High|High|High|High|High|High|High|High|High|High|High|High|High|High|High|High|High|High|High	forward|not available|not available|not available|not available|forward|not available|not available|not available|not available|not available|not available|not available|not available|not available|not available|not available|not available|not available|not available|not available|not available|not available|not available|not available|not available|forward|forward|forward|not available|not avail…
g_568	GAGTTCCCCGCGCCAGCGGGGATAAACCG	CM001471_2931502_2933051|CP051368_900666_902709|CP053414_770926_772414|CP030238_899022_899904	4	24	CAS-TypeI-E	Bacteria	Salmonella	Salmonella enterica subsp. houtenae str. ATCC BAA-1581|Salmonella enterica subsp. houtenae serovar 43:z4|Salmonella enterica|Salmonella enterica	47.7652214467275	forward	forward	forward	forward	High	forward|forward|forward|forward	forward|forward|forward|forward	High|High|High|High	forward|not available|not available|forward
g_569	GAGTTCCCCGCGCCAGCGGGGATAAACCG	CP055041_3703604_3704913|CP058796_1046009_1046952|CP058780_1026497_1026952|CP058828_1086077_1087264|CP055024_998990_999872	5	15.2	CAS-TypeI-E	Bacteria	Shigella	Shigella flexneri|Shigella flexneri|Shigella flexneri|Shigella flexneri|Shigella flexneri	25.1533346002324	forward	not available	forward	forward	High	forward|forward|forward|forward|forward	forward|forward|forward|forward|forward	High|High|High|High|High	not available|not available|not available|not available|not available
g_571	GAGTTCCCCGCGCCAGCGGGGATAAACCG	CP081813_1029511_1031065|CP058790_1012447_1012780|CP055194_1001589_1002349	3	14	CAS-TypeI-E	Bacteria	Shigella	Shigella flexneri|Shigella flexneri|Shigella flexneri	18.3409067805601	forward	not available	forward	forward	High	forward|forward|forward	forward|forward|forward	High|High|High	not available|not available|not available
g_573	GTCTTGAATAGTAGTCATATCAAACAGGTTTAGAAC	CP032648_1344855_1345286|CP076824_130919_131680|CP004082_359930_360295|CP090184_117505_118794|CP058675_118512_120029|CP059168_114893_115852|CP028261_2830435_2831952|CP028222_2140831_2143044|CP028275_1442249_1444198|CP046656_116761_118842|CP028977_122751_123974|CP013149_116735_118846|CP031140_3452213_3452446|CP028334_1119430_1119795|CP035150_3047185_3048012|CP015966_2416821_2417252|CP015857_231151…	17	16.1176470588235	CAS-TypeII-A	Bacteria	Lactiplantibacillus	Lactiplantibacillus plantarum|Lactiplantibacillus plantarum 2025|Lactiplantibacillus plantarum ZJ316|Lactiplantibacillus plantarum|Lactiplantibacillus plantarum|Lactiplantibacillus plantarum|Lactiplantibacillus plantarum|Lactiplantibacillus plantarum|Lactiplantibacillus plantarum|Lactiplantibacillus plantarum|Lactiplantibacillus plantarum|Lactiplantibacillus plantarum|Lactiplantibacillus plantaru…	119.336795355673	forward	forward	forward	forward	Medium	forward|forward|forward|forward|forward|forward|forward|forward|forward|forward|forward|forward|forward|forward|forward|forward|forward	forward|forward|forward|forward|forward|forward|forward|forward|forward|forward|forward|forward|forward|forward|forward|forward|forward	Medium|Medium|Medium|Medium|Medium|Medium|Medium|Medium|Medium|Medium|Medium|Medium|Medium|Medium|Medium|Medium|Medium	forward|not available|forward|not available|not available|not available|not available|not available|not available|not available|forward|forward|forward|not available|forward|forward|forward
g_574	GTCTTGAATAGTAGTCATATCAAACAGGTTTAGAAC	CP029349_1685026_1685655|CP035224_118322_118489|CP016270_2455301_2455865|CP031127_1559051_1559680|CP058967_114964_115659|CP071892_114980_115741|CP048921_115069_116160|CP035156_129037_129864|CP020093_130949_131381|CP019722_114992_115621|CP015308_1823802_1824036|CP053912_2815424_2816053|CP028241_2018107_2019263|CP028229_960430_961191|CP033616_3056792_3057883|CP032466_2186872_2187501|CP032464_281263…	20	9.85	CAS-TypeII-A	Bacteria	Lactiplantibacillus	Lactiplantibacillus plantarum|Lactiplantibacillus plantarum|Lactiplantibacillus plantarum subsp. plantarum|Lactiplantibacillus plantarum|Lactiplantibacillus plantarum|Lactiplantibacillus plantarum|Lactiplantibacillus plantarum|Lactiplantibacillus plantarum|Lactiplantibacillus plantarum|Lactiplantibacillus plantarum|Lactiplantibacillus plantarum|Lactiplantibacillus plantarum subsp. plantarum|Lacti…	193.185955142494	forward	forward	forward	forward	Medium	forward|forward|forward|forward|forward|forward|forward|forward|forward|forward|forward|forward|forward|forward|forward|forward|forward|forward|forward|forward	forward|forward|forward|forward|forward|forward|forward|forward|forward|forward|forward|forward|forward|forward|forward|forward|forward|forward|forward|forward	Medium|Medium|Medium|Medium|Medium|Medium|Medium|Medium|Medium|Medium|Medium|Medium|Medium|Medium|Medium|Medium|Medium|Medium|Medium|Medium	forward|forward|forward|not available|not available|not available|not available|forward|forward|forward|forward|not available|not available|not available|forward|forward|forward|forward|forward|not available
g_575	GTTTTATATTAACTAAGTGGTATGTAAAG	LN614756_1440053_1440936|CP037848_3124416_3125564|CP037801_2415690_2416048|CP037797_1713272_1714420|CP019870_2722783_2723141|CP025047_1210173_1210465|CP010905_1419380_1420263|AM180355_1434756_1435639|CP076377_478266_479019|CP037849_1007299_1008447|CP037839_1374048_1374931|CP037812_1325007_1326155|CP037805_1539497_1539855|CP028524_1183169_1184185|CP012309_1311260_1312010|CP016106_1267432_1268313|C…	21	11.4285714285714	CAS-TypeI-B	Bacteria	Clostridioides	Clostridioides difficile|Clostridioides difficile|Clostridioides difficile|Clostridioides difficile|Clostridioides difficile|Clostridioides difficile|Clostridioides difficile 630|Clostridioides difficile 630|Clostridioides difficile|Clostridioides difficile|Clostridioides difficile|Clostridioides difficile|Clostridioides difficile|Clostridioides difficile|Clostridioides difficile|Clostridioides d…	67.7364368579925	forward	forward	forward	forward	High	forward|forward|forward|forward|forward|forward|forward|forward|forward|forward|forward|forward|forward|forward|forward|forward|forward|forward|forward|forward|forward	forward|forward|forward|forward|forward|forward|forward|forward|forward|forward|forward|forward|forward|forward|forward|forward|forward|forward|forward|forward|forward	High|High|High|High|High|High|High|High|High|High|High|High|High|High|High|High|High|High|High|High|High	forward|not available|not available|not available|forward|forward|forward|forward|not available|not available|not available|not available|not available|forward|forward|forward|forward|forward|forward|forward|forward
g_576	GTTTTATATTAACTAAGTGGTATGTAAAG	CP025044_1194845_1195798|CP046327_1704804_1705761|CP028526_2933694_2934647|FN668941_1304505_1305458|FN665654_1288149_1289102|CP029423_1305910_1306867|FN545816_1292344_1293301|CP059592_1305773_1306726|FN538970_1294727_1295680|CM000287_1309635_1310591|LR698984_1194845_1195798|CP073752_1324391_1325344|CP028530_1289959_1290912|CP028528_1294317_1295270|CP028527_1302456_1303413|CP028523_1305835_1306788…	28	14	CAS-TypeI-B	Bacteria	Clostridioides	Clostridioides difficile|Clostridioides difficile|Clostridioides difficile|Clostridioides difficile BI1|Clostridioides difficile 2007855|Clostridioides difficile R20291|Clostridioides difficile R20291|Clostridioides difficile CD196|Clostridioides difficile CD196|Clostridioides difficile QCD-32g58|Clostridioides difficile|Clostridioides difficile|Clostridioides difficile|Clostridioides difficile|C…	0	unknown	forward	forward	forward	High	forward|forward|forward|forward|forward|forward|forward|forward|forward|forward|forward|forward|forward|forward|forward|forward|forward|forward|forward|forward|forward|forward|forward|forward|forward|forward|forward|forward	forward|forward|forward|forward|forward|forward|forward|forward|forward|forward|forward|forward|forward|forward|forward|forward|forward|forward|forward|forward|forward|forward|forward|forward|forward|forward|forward|forward	High|High|High|High|High|High|High|High|High|High|High|High|High|High|High|High|High|High|High|High|High|High|High|High|High|High|High|High	forward|not available|forward|forward|forward|not available|forward|not available|forward|forward|not available|not available|forward|forward|forward|forward|forward|forward|forward|forward|forward|forward|forward|forward|forward|forward|forward|forward
g_577	GTTTTATATTAACTAAGTGGTATGTAAAG	CP068554_2106970_2107596|CP082868_1550448_1552047|CP021319_3238192_3239791|CP033216_3155388_3157509	4	22.25	CAS-TypeI-B	Bacteria	Clostridioides	Clostridioides difficile|Clostridioides difficile|Clostridioides difficile|Clostridioides difficile	18.2486858519247	forward	forward	forward	forward	High	forward|forward|forward|forward	forward|forward|forward|forward	High|High|High|High	not available|not available|not available|forward
g_586	GTCTTCCCCACACGCGTGGGGGTGTTTCT	CP008929_4775610_4776005|CP026011_2202510_2202721|CP073373_5299894_5300472|CP079668_2360211_2360789|CP079629_2431673_2432251|CP079624_2446389_2446967|CP079158_134370_134948|CP079150_2360211_2360789|CP079145_2360212_2360790|CP079138_133805_134383|CP071279_1991496_1992074|CP059889_2314620_2315198|CP040593_3925536_3925931|CP031734_2238337_2238915|CP014004_539827_540405|LR890751_2162861_2163439|LR890…	102	8.64705882352941	CAS-TypeI-E	Bacteria	Klebsiella	Klebsiella pneumoniae (enterobacteria) PMK1|Klebsiella pneumoniae (enterobacteria) K2044|Klebsiella sp. P1954 (enterobacteria)|Klebsiella pneumoniae subsp. pneumoniae (enterobacteria) WRC28_CMC387MPCH|Klebsiella pneumoniae subsp. pneumoniae (enterobacteria) WRC18_CMC307MC|Klebsiella pneumoniae subsp. pneumoniae (enterobacteria) WRC17_CMC307PC|Klebsiella pneumoniae subsp. pneumoniae (enterobacteri…	74.1453930746413	forward	forward	unknown	forward	High	unknown|unknown|unknown|unknown|unknown|unknown|unknown|unknown|unknown|unknown|unknown|unknown|unknown|unknown|unknown|unknown|unknown|unknown|unknown|unknown|unknown|unknown|unknown|unknown|unknown|unknown|unknown|unknown|unknown|unknown|unknown|unknown|unknown|unknown|unknown|unknown|unknown|unknown|unknown|unknown|unknown|unknown|unknown|unknown|unknown|unknown|unknown|unknown|unknown|unknown…	forward|forward|forward|forward|forward|forward|forward|forward|forward|forward|forward|forward|forward|forward|forward|forward|forward|forward|forward|forward|forward|forward|forward|forward|forward|forward|forward|forward|forward|forward|forward|forward|forward|forward|forward|forward|forward|forward|forward|forward|forward|forward|forward|forward|forward|forward|forward|forward|forward|forward…	High|High|High|High|High|High|High|High|High|High|High|High|High|High|High|High|High|High|High|High|High|High|High|High|High|High|High|High|High|High|High|High|High|High|High|High|High|High|High|High|High|High|High|High|High|High|High|High|High|High|High|High|High|High|High|High|High|High|High|High|High|High|High|High|High|High|High|High|High|High|High|High|High|High|High|High|High|High|High|High…	forward|not available|not available|not available|not available|not available|not available|not available|not available|not available|not available|not available|forward|forward|forward|not available|not available|not available|not available|not available|not available|not available|not available|not available|not available|not available|not available|not available|not available|not available|not…
g_593	GTCGCACCCACACGGGTGCGTGAATTGAAAC	CP072053_691839_692518|LR699001_1027951_1029346|CP072041_2055875_2057399|CP072042_2055897_2057421|CP072040_2055897_2057421|CP072039_2050851_2051530|CP071888_2106368_2108283|CP071886_2106366_2108281|CP071887_2106368_2108283|CP071885_2106366_2108281|CP029695_2042377_2043898|CP027013_2089327_2090851|CP027012_2089363_2090887|CP027011_2059852_2061505|CP027010_2059857_2061510|CP027009_2059816_2061469|C…	23	23.304347826087	CAS-TypeI-C	Bacteria	Akkermansia	Akkermansia muciniphila|Akkermansia muciniphila|Akkermansia muciniphila|Akkermansia muciniphila|Akkermansia muciniphila|Akkermansia muciniphila|Akkermansia muciniphila|Akkermansia muciniphila|Akkermansia muciniphila|Akkermansia muciniphila|Akkermansia muciniphila|Akkermansia muciniphila|Akkermansia muciniphila|Akkermansia muciniphila|Akkermansia muciniphila|Akkermansia muciniphila|Akkermansia muc…	93.8868364439191	forward	forward	unknown	reverse	Low	unknown|unknown|unknown|unknown|unknown|unknown|unknown|unknown|unknown|unknown|unknown|unknown|unknown|unknown|unknown|unknown|unknown|unknown|unknown|unknown|unknown|unknown|unknown	reverse|reverse|reverse|reverse|reverse|reverse|reverse|reverse|reverse|reverse|reverse|reverse|reverse|reverse|reverse|reverse|reverse|reverse|reverse|reverse|reverse|reverse|reverse	Low|Low|Low|Low|Low|Low|Low|Low|Low|Low|Low|Low|Low|Low|Low|Low|Low|Low|Low|Low|Low|Low|Low	not available|not available|not available|not available|not available|not available|not available|not available|not available|not available|not available|not available|not available|not available|not available|not available|not available|not available|forward|forward|forward|forward|forward
g_597	GTGTTCCCCGCGCCAGCGGGGATAAACCG	CP026235_3985668_3988018|CP056251_1049518_1051868|CP056896_1152540_1154829|CP056899_1188861_1191150	4	37.5	CAS-TypeI-E	Bacteria	Citrobacter	Citrobacter freundii complex sp. CFNIH3 (enterobacteria)|Citrobacter sp. RHBSTW-00903|Citrobacter sp. RHBSTW-00021|Citrobacter sp. RHBSTW-00017	0	unknown	forward	forward	forward	High	forward|forward|forward|forward	forward|forward|forward|forward	High|High|High|High	forward|not available|not available|not available
g_598	GTGTTCCCCGCGCCAGCGGGGATAAACCG	CP046673_4034331_4036372|CP083258_1860994_1862852|CP056269_1030491_1035277	3	47	CAS-TypeI-E	Bacteria	Citrobacter	Citrobacter sp. 172116965|Citrobacter braakii (enterobacteria) A3|Citrobacter sp. RHBSTW-00881	27.1981848314221	forward	not available	forward	forward	High	forward|forward|forward	forward|forward|forward	High|High|High	not available|not available|not available
g_599	GTGTTCCCCGCGCCAGCGGGGATAAACCG	CP080539_1044820_1046617|CP056284_1059113_1062313|CP056321_1057127_1060327|CP056508_1058704_1061904|CP056861_1058326_1061526	5	47.4	CAS-TypeI-E	Bacteria	Citrobacter	Citrobacter braakii (enterobacteria) DY2019|Citrobacter sp. RHBSTW-00859|Citrobacter sp. RHBSTW-00821|Citrobacter sp. RHBSTW-00446|Citrobacter sp. RHBSTW-00107	4.06858488090089	unknown	not available	forward	forward	High	forward|forward|forward|forward|forward	forward|forward|forward|forward|forward	High|High|High|High|High	not available|not available|not available|not available|not available
g_600	GTGTTCCCCGCGCCAGCGGGGATAAACCG	CP057125_994534_996516|CP056185_1084303_1088480|CP056267_1205318_1207240	3	43.6666666666667	CAS-TypeI-E	Bacteria	Citrobacter	Citrobacter sp. RHB36-C18|Citrobacter sp. RHBSTW-01013|Citrobacter sp. RHBSTW-00887	7.7846142218667	forward	not available	forward	forward	High	forward|forward|forward	forward|forward|forward	High|High|High	not available|not available|not available
g_602	GTGTTCCCCGCGCCAGCGGGGATAAACCG	CP038281_1379562_1380993|CP067066_1067346_1072315|CP067413_1069165_1073769|AP021969_1059361_1061585|CP046671_1087334_1092608	5	60.2	CAS-TypeI-E	Bacteria	Raoultella	Raoultella ornithinolytica (enterobacteria) WLK218|Raoultella sp. XY-1 (enterobacteria) XY-1|Raoultella ornithinolytica (enterobacteria) TET32|Raoultella ornithinolytica (enterobacteria) WP3-W18-ESBL-01|Raoultella ornithinolytica (enterobacteria) 193104922	66.0033009644065	forward	forward	forward	forward	High	forward|forward|forward|forward|forward	forward|forward|forward|forward|forward	High|High|High|High|High	forward|not available|not available|not available|not available
g_605	GTGTTCCCCGCGCCAGCGGGGATAAACCG	CP022348_2377329_2378516|CP084542_1130138_1131325|CP084415_1131525_1132712|CP089315_1129027_1130214|CP081351_1146484_1148281|CP023185_3772266_3773453|CP003683_4903806_4905054	7	20.5714285714286	CAS-TypeI-E	Bacteria	Klebsiella	Klebsiella michiganensis (enterobacteria) K516|Klebsiella michiganensis (enterobacteria) YL9|Klebsiella michiganensis (enterobacteria) YL6-1|Klebsiella michiganensis (enterobacteria) K92|Klebsiella michiganensis (enterobacteria) CCRI-24235|Klebsiella michiganensis (enterobacteria) K518|Klebsiella michiganensis E718 (enterobacteria)	29.742836224039	forward	forward	forward	forward	High	forward|forward|forward|forward|forward|forward|forward	forward|forward|forward|forward|forward|forward|forward	High|High|High|High|High|High|High	forward|not available|not available|not available|not available|forward|forward
g_606	GTGTTCCCCGCGCCAGCGGGGATAAACCG	CP020657_4042707_4043590|CP067380_1875181_1876186|CP063301_2074985_2075868|LR607341_1100422_1101122	4	13.75	CAS-TypeI-E	Bacteria	Klebsiella	Klebsiella sp. M5al (enterobacteria)|Klebsiella grimontii (enterobacteria) 2481359|Klebsiella grimontii (enterobacteria) M5a1|Klebsiella oxytoca (enterobacteria) 4928STDY7071187	14.9146014426855	forward	forward	forward	forward	High	forward|forward|forward|forward	forward|forward|forward|forward	High|High|High|High	forward|not available|not available|not available
g_607	GTGTTCCCCGCGCCAGCGGGGATAAACCG	CP056495_1839978_1840920|CP079754_1759786_1760302|CP058180_1895340_1896160|CP055412_1880537_1881357|CP044527_1883686_1884691	5	13	CAS-TypeI-E	Bacteria	Klebsiella	Klebsiella oxytoca (enterobacteria) RHBSTW-00452|Klebsiella grimontii (enterobacteria) NY3|Klebsiella grimontii (enterobacteria) RHBSTW-00039|Klebsiella grimontii (enterobacteria) RHBSTW-00054|Klebsiella grimontii (enterobacteria) SS141	28.6159947566356	forward	not available	forward	forward	High	forward|forward|forward|forward|forward	forward|forward|forward|forward|forward	High|High|High|High|High	not available|not available|not available|not available|not available
g_609	GTGTTCCCCGCGCCAGCGGGGATAAACCG	CP024693_3498217_3498611|CP055092_1062403_1063043|CP055184_1045441_1046872|CP081813_1058028_1060620|CP055015_1844608_1845613|CP055292_3029942_3030703	6	18.1666666666667	CAS-TypeI-E	Bacteria	Shigella	Shigella boydii|Shigella flexneri|Shigella flexneri|Shigella flexneri|Shigella flexneri|Shigella sonnei	63.9043663224561	forward	not available	forward	forward	High	forward|forward|forward|forward|forward|forward	forward|forward|forward|forward|forward|forward	High|High|High|High|High|High	not available|not available|not available|not available|not available|not available
g_610	GTGTTCCCCGCGCCAGCGGGGATAAACCG	CP024694_1113872_1114510|CP058828_1059705_1060527|CP055109_1035846_1037094|CP055099_1035846_1037094|CP055024_971860_972377|CP024695_3916234_3916872|CP055041_3731240_3731758|CP055015_1872869_1873569|CP058790_1038480_1039117|CP055194_1028047_1028989	10	12.5	CAS-TypeI-E	Bacteria	Shigella	Shigella boydii|Shigella flexneri|Shigella flexneri|Shigella flexneri|Shigella flexneri|Shigella boydii|Shigella flexneri|Shigella flexneri|Shigella flexneri|Shigella flexneri	67.7211926314466	forward	not available	forward	forward	High	forward|forward|forward|forward|forward|forward|forward|forward|forward|forward	forward|forward|forward|forward|forward|forward|forward|forward|forward|forward	High|High|High|High|High|High|High|High|High|High	not available|not available|not available|not available|not available|not available|not available|not available|not available|not available
g_617	GTGTTCCCCGCGCCAGCGGGGATAAACCG	CP025881_2612137_2612899|CP005998_4183457_4183668|CP072322_4166248_4166827|CP025865_3603764_3604526|CP024889_460966_461301|LR025096_3759656_3760235|CP075061_3659030_3659731|CP034404_2213283_2213984|CP025892_2872662_2873424	9	9.33333333333333	CAS-TypeI-F	Bacteria	Escherichia	Escherichia coli|Escherichia coli B7A|Escherichia coli|Escherichia coli|Escherichia coli|Escherichia coli|Escherichia coli|Escherichia coli|Escherichia coli	0	unknown	forward	forward	forward	High	forward|forward|forward|forward|forward|forward|forward|forward|forward	forward|forward|forward|forward|forward|forward|forward|forward|forward	High|High|High|High|High|High|High|High|High	forward|forward|not available|forward|forward|forward|not available|forward|forward
g_618	GTGTTCCCCGCGCCAGCGGGGATAAACCG	CP025881_2628398_2629402|CP005998_4166891_4167956|CP072322_4150171_4150748|CP025865_3587261_3588265|CP024889_452336_452913|LR025096_3775735_3776312|CP075061_3675231_3675808|CP034404_2229484_2230061|CP025892_2888923_2889927	9	12.2222222222222	CAS-TypeI-F	Bacteria	Escherichia	Escherichia coli|Escherichia coli B7A|Escherichia coli|Escherichia coli|Escherichia coli|Escherichia coli|Escherichia coli|Escherichia coli|Escherichia coli	-3.36598198815567	unknown	forward	forward	forward	High	forward|forward|forward|forward|forward|forward|forward|forward|forward	forward|forward|forward|forward|forward|forward|forward|forward|forward	High|High|High|High|High|High|High|High|High	forward|forward|not available|forward|forward|forward|not available|forward|forward
g_619	GTGTTCCCCGCGCCAGCGGGGATAAACCG	CP009859_3206644_3207772|CP041300_1180365_1181065|LR890536_1217714_1218843|LR130555_1161495_1162807|CP055022_1138917_1139863|CP090254_1053293_1054605|CP088889_1686343_1687838|CP088835_1206331_1207643|CP088820_1188260_1189572|CP088707_1603310_1604622|CP088694_1200919_1202231|CP066844_1049011_1050384|AP024694_1110017_1111390|AP024687_1156858_1158170|CP064103_1228045_1229357|CP063476_4773812_4774450…	39	20.1428571428571	CAS-TypeI-E	Bacteria	Escherichia	Escherichia coli|Escherichia coli O1:H42|Escherichia coli|Escherichia coli|Escherichia coli|Escherichia coli|Escherichia coli|Escherichia coli|Escherichia coli|Escherichia coli|Escherichia coli|Escherichia coli|Escherichia coli|Escherichia coli|Escherichia coli|Escherichia coli|Escherichia coli|Escherichia coli|Escherichia coli|Escherichia coli|Escherichia coli|Escherichia coli|Escherichia coli|E…	4.32934901994027	unknown	forward	forward	forward	High	forward|forward|forward|forward|forward|forward|forward|forward|forward|forward|forward|forward|forward|forward|forward|forward|forward|forward|forward|forward|forward|forward|forward|forward|forward|forward|forward|forward|forward|forward|forward|forward|forward|forward|forward|forward|forward|forward|forward	forward|forward|forward|forward|forward|forward|forward|forward|forward|forward|forward|forward|forward|forward|forward|forward|forward|forward|forward|forward|forward|forward|forward|forward|forward|forward|forward|forward|forward|forward|forward|forward|forward|forward|forward|forward|forward|forward|forward	High|High|High|High|High|High|High|High|High|High|High|High|High|High|High|High|High|High|High|High|High|High|High|High|High|High|High|High|High|High|High|High|High|High|High|High|High|High|High	forward|not available|not available|forward|not available|not available|not available|not available|not available|not available|not available|not available|not available|not available|not available|not available|not available|not available|not available|not available|not available|not available|not available|not available|forward|not available|not available|forward|forward|forward|forward|not ava…
g_623	GTGTTCCCCGCGCCAGCGGGGATAAACCG	CP028735_3921524_3921979|CP056608_3945903_3946114|CP056902_3900971_3901182|CP061264_1093811_1094510|CP061212_1058564_1059202|CP030939_1050010_1050648|CP028766_3928581_3928975	7	7.14285714285714	CAS-TypeI-E	Bacteria	Escherichia	Escherichia coli|Escherichia coli|Escherichia coli|Escherichia coli|Escherichia coli|Escherichia coli|Escherichia coli	5.82671526792149	forward	forward	forward	forward	High	forward|forward|forward|forward|forward|forward|forward	forward|forward|forward|forward|forward|forward|forward	High|High|High|High|High|High|High	not available|not available|not available|not available|not available|forward|not available
g_624	GTGTTCCCCGCGCCAGCGGGGATAAACCG	CP078589_4066047_4066320|CP078557_4066047_4066320|CP078558_4066047_4066320|CP078572_4066047_4066320	4	4	CAS-TypeI-E	Bacteria	Escherichia	Escherichia coli|Escherichia coli|Escherichia coli|Escherichia coli	8.4362463534745	forward	not available	forward	forward	High	forward|forward|forward|forward	forward|forward|forward|forward	High|High|High|High	not available|not available|not available|not available
g_627	GTGTTCCCCGCGCCAGCGGGGATAAACCG	CP024780_2853179_2855589|CP063241_404153_407477|CP003776_420054_420937|CP085633_397780_400007	4	35.75	CAS-TypeI-E	Bacteria	Pectobacterium	Pectobacterium brasiliense|Pectobacterium brasiliense|Pectobacterium carotovorum subsp. carotovorum PCC21|Pectobacterium brasiliense	31.9288477930387	forward	forward	forward	forward	High	forward|forward|forward|forward	forward|forward|forward|forward	High|High|High|High	forward|not available|forward|not available
g_628	GTGTTCCCCGCGCCAGCGGGGATAAACCG	CP046376_3596816_3598313|CP026984_429014_430080|CP026983_479857_481290|CP026980_473093_474036|CP026979_440705_441648|CP062254_487246_488679|CP026986_440119_441062|CP027260_429016_430082|CP026981_479785_480607|CP026977_458473_459539|CP026985_480614_481436|CP065036_54935_56368|CP003415_451274_452586|CP001790_436573_437578	14	18	CAS-TypeI-E	Bacteria	Pectobacterium	Pectobacterium parmentieri|Pectobacterium parmentieri|Pectobacterium parmentieri|Pectobacterium parmentieri|Pectobacterium parmentieri|Pectobacterium parmentieri|Pectobacterium parmentieri|Pectobacterium parmentieri|Pectobacterium parmentieri|Pectobacterium parmentieri|Pectobacterium parmentieri|Pectobacterium parmentieri|Pectobacterium parmentieri|Pectobacterium parmentieri WPP163	41.0736723019097	forward	forward	forward	forward	High	forward|forward|forward|forward|forward|forward|forward|forward|forward|forward|forward|forward|forward|forward	forward|forward|forward|forward|forward|forward|forward|forward|forward|forward|forward|forward|forward|forward	High|High|High|High|High|High|High|High|High|High|High|High|High|High	not available|forward|forward|forward|forward|not available|forward|forward|forward|forward|forward|not available|forward|forward
g_635	GTGTTCCCCGCGCCAGCGGGGATAAACCG	CP087226_421854_423102|CP023484_421989_423603|CP031507_418637_420131|CP031505_418638_420132|CP025003_418719_420213	5	23.6	CAS-TypeI-E	Bacteria	Dickeya	Dickeya fangzhongdai|Dickeya sp. Secpp 1600|Dickeya fangzhongdai|Dickeya fangzhongdai|Dickeya fangzhongdai	10.1563535305472	forward	forward	forward	forward	High	forward|forward|forward|forward|forward	forward|forward|forward|forward|forward	High|High|High|High|High	not available|forward|not available|not available|forward
g_636	GTGTTCCCCGCGCCAGCGGGGATAAACCG	CP020872_701368_702312|CP087226_684670_684942|CP092460_777684_778383|CP092458_421180_422858	4	14.25	CAS-TypeI-E	Bacteria	Dickeya	Dickeya fangzhongdai|Dickeya fangzhongdai|Dickeya fangzhongdai|Dickeya fangzhongdai	6.07699225210144	forward	forward	forward	forward	High	forward|forward|forward|forward	forward|forward|forward|forward	High|High|High|High	forward|not available|not available|not available
g_637	GTGTTCCCCGCGCCAGCGGGGATAAACCG	CP025003_768198_769265|CP023484_689750_691122|CP031507_768116_769183|CP031505_768117_769184|CP092458_774395_775094	5	16.8	CAS-TypeI-E	Bacteria	Dickeya	Dickeya fangzhongdai|Dickeya sp. Secpp 1600|Dickeya fangzhongdai|Dickeya fangzhongdai|Dickeya fangzhongdai	9.82865738095128	forward	forward	forward	forward	High	forward|forward|forward|forward|forward	forward|forward|forward|forward|forward	High|High|High|High|High	forward|forward|not available|not available|not available
g_639	GTGTTCCCCGCGCCAGCGGGGATAAACCG	CP030180_3988863_3989745|CP059886_1027891_1029444|CP053323_852200_855829|CP022135_952014_955949|CP022142_1135086_1136883|CP053583_3852656_3855490|CP075128_965549_966492|LS483474_1109009_1111050|CP078142_956853_957430|CP075144_955462_956344|CP023345_373026_375067|LR134156_971253_972682|CP082954_1027718_1029149|CP077710_1122634_1123577|CP053413_4453043_4454962|CP075140_992143_993086|CP030219_126690…	28	26.5	CAS-TypeI-E	Bacteria	Salmonella	Salmonella enterica|Salmonella enterica subsp. diarizonae serovar b,50:-:-|Salmonella enterica subsp. diarizonae serovar 65:z10:e,n,x,z15|Salmonella enterica subsp. diarizonae serovar 65 SA20044251|Salmonella enterica subsp. diarizonae serovar 50:k:z str. MZ0080|Salmonella enterica subsp. diarizonae serovar 47:k:z35|Salmonella enterica subsp. diarizonae serovar 60:r:e,n,x,z15|Salmonella enterica …	258.184987664258	forward	forward	forward	forward	High	forward|forward|forward|forward|forward|forward|forward|forward|forward|forward|forward|forward|forward|forward|forward|forward|forward|forward|forward|forward|forward|forward|forward|forward|forward|forward|forward|forward	forward|forward|forward|forward|forward|forward|forward|forward|forward|forward|forward|forward|forward|forward|forward|forward|forward|forward|forward|forward|forward|forward|forward|forward|forward|forward|forward|forward	High|High|High|High|High|High|High|High|High|High|High|High|High|High|High|High|High|High|High|High|High|High|High|High|High|High|High|High	forward|not available|not available|forward|forward|not available|not available|forward|not available|not available|forward|forward|not available|not available|not available|not available|forward|not available|forward|not available|forward|not available|forward|forward|forward|not available|forward|not available
g_641	GTGTTCCCCGCGCCAGCGGGGATAAACCG	FR877557_2808974_2810039|CP074233_922138_923203|CP045766_1923721_1924786|CP022120_922139_923204|LR134137_923254_924321|CP067369_922147_923212	6	17	CAS-TypeI-E	Bacteria	Salmonella	Salmonella bongori NCTC 12419|Salmonella bongori CFSAN000510|Salmonella bongori CFSAN000510|Salmonella bongori serovar 66:z41:- str. SA19983605|Salmonella bongori|Salmonella bongori	0	unknown	forward	forward	forward	High	forward|forward|forward|forward|forward|forward	forward|forward|forward|forward|forward|forward	High|High|High|High|High|High	forward|not available|not available|forward|forward|not available
g_647	GATCTAAACCTCATTGATCTAACAATCATCTAAAAC	CP058996_1122731_1123030|CP083393_1046095_1046328|CP083392_1198182_1198481|CP083389_1122193_1122492|CP079206_1381507_1381993|CP061006_1227729_1228215|CP046311_1787858_1788344|CP026503_1238673_1239159|CP076522_1107767_1108253	9	5	CAS-TypeII-A	Bacteria	Lactobacillus	Lactobacillus crispatus|Lactobacillus crispatus|Lactobacillus crispatus|Lactobacillus crispatus|Lactobacillus crispatus 2029|Lactobacillus crispatus|Lactobacillus crispatus|Lactobacillus crispatus|Lactobacillus crispatus	9.74484215562364	forward	reverse	unknown	reverse	High	unknown|unknown|unknown|unknown|unknown|unknown|unknown|unknown|unknown	reverse|reverse|reverse|reverse|reverse|reverse|reverse|reverse|reverse	High|High|High|High|High|High|High|High|High	not available|not available|not available|not available|not available|not available|not available|reverse|not available
g_653	GTGTTCCCTGCGCCAGCGGGGATAAACCG	CP021193_3810471_3811780|CP071050_3926703_3927890|CP000970_2950900_2952209|LR890326_3743866_3745114|CP088677_2007297_2008545|CP074701_2016063_2017250|CP067235_1988882_1990191|CP058714_3135957_3136534|CP088602_3183478_3184726|CP019392_2106613_2107922|CP043033_1283198_1284507|CP033635_895427_896736	12	19.4166666666667	CAS-TypeI-E	Bacteria	Escherichia	Escherichia coli|Escherichia coli O1:HNT|Escherichia coli SMS-3-5|Escherichia coli|Escherichia coli|Escherichia coli|Escherichia coli|Escherichia coli|Escherichia coli|Escherichia coli|Escherichia coli|Escherichia coli	0	unknown	forward	forward	forward	High	unknown|forward|forward|forward|forward|forward|forward|unknown|unknown|unknown|unknown|unknown	forward|forward|forward|forward|forward|forward|forward|forward|forward|forward|forward|forward	High|High|High|High|High|High|High|High|High|High|High|High	forward|not available|forward|not available|not available|not available|not available|not available|not available|not available|not available|forward
g_655	GTTCTCGTCCCCTTTTCTTCGGGGTGGTTATCGATC	CP014119_968313_969135|LR735437_121626_122302|CP052998_141448_142055|CP052991_137712_138465	4	9.5	CAS-TypeIII-A	Bacteria	Staphylococcus	Staphylococcus epidermidis|Staphylococcus epidermidis|Staphylococcus epidermidis|Staphylococcus epidermidis	-23.4457096235814	reverse	unknown	unknown	forward	High	unknown|unknown|unknown|unknown	forward|forward|forward|forward	High|High|High|High	unknown|not available|not available|not available
g_659	GGCTCATCCCCGCTGGTGCGGGGAAAAC	CP040523_38076_39324|CP003215_39252_40195|CP003214_42133_44725|LR134538_1766845_1767848	4	23.25	CAS-TypeI-E	Bacteria	Corynebacterium	Corynebacterium diphtheriae (high GC Gram+) CD1032|Corynebacterium diphtheriae HC04 (high GC Gram+)|Corynebacterium diphtheriae HC03 (high GC Gram+)|Corynebacterium diphtheriae (high GC Gram+) NCTC3529	-46.7382144780406	reverse	reverse	forward	reverse	High	forward|forward|forward|forward	reverse|reverse|reverse|reverse	High|High|High|High	not available|reverse|reverse|reverse
g_661	GTTCATGGCGGCATACGCCATTTAGAAA	CP010781_2848240_2851269|CP001172_1066140_1068869|LS483472_1088498_1091647|CP091340_1048968_1052057|CP091339_1048966_1052055|CP091333_604272_607360|CP049314_1104615_1107884|CP049240_1056632_1059781|CP070358_1086915_1090064|CP070362_624126_627275|CP066016_43445_46594|CP058625_3171848_3174997|CP041035_1155089_1158238|CP023029_3234936_3238325|CP027528_41724_44933|CP024418_1173172_1176381|CP012952_11…	31	59.8064516129032	CAS-TypeI-F	Bacteria	Acinetobacter	Acinetobacter baumannii (g-proteobacteria) A1|Acinetobacter baumannii AB307-0294 (g-proteobacteria)|Acinetobacter baumannii (g-proteobacteria) NCTC13421|Acinetobacter baumannii (g-proteobacteria) AB227-VUB|Acinetobacter baumannii (g-proteobacteria) AB229-VUB|Acinetobacter baumannii (g-proteobacteria) DSM30011-VUB|Acinetobacter baumannii (g-proteobacteria) Ex003|Acinetobacter baumannii (g-proteoba…	433.556790451308	forward	forward	forward	forward	High	forward|forward|forward|forward|forward|forward|forward|forward|forward|forward|forward|forward|forward|forward|forward|forward|forward|forward|forward|forward|forward|forward|forward|forward|forward|forward|forward|forward|forward|forward|forward	forward|forward|forward|forward|forward|forward|forward|forward|forward|forward|forward|forward|forward|forward|forward|forward|forward|forward|forward|forward|forward|forward|forward|forward|forward|forward|forward|forward|forward|forward|forward	High|High|High|High|High|High|High|High|High|High|High|High|High|High|High|High|High|High|High|High|High|High|High|High|High|High|High|High|High|High|High	forward|forward|forward|not available|not available|not available|not available|not available|not available|not available|not available|not available|not available|forward|forward|forward|forward|forward|forward|not available|not available|not available|not available|not available|not available|not available|not available|not available|forward|forward|forward
g_662	GTTCATGGCGGCATACGCCATTTAGAAA	LN865143_2879132_2882703|CP091596_3167741_3171070|CP083181_1050075_1056413|CP059300_113388_116719|CP022283_1355180_1358269|CP048131_3012871_3015841|CP048849_3113574_3115522|AP022077_2873942_2877874|CP050385_2675872_2679143|CP032215_465209_468119|CP040259_40673_43763|CP027704_3269411_3281023|CP027530_3048746_3051836|CP020597_617123_620213|LN997846_2879097_2882668	15	65.2	CAS-TypeI-F	Bacteria	Acinetobacter	Acinetobacter baumannii (g-proteobacteria) aa6500a|Acinetobacter baumannii (g-proteobacteria) Nord4-2|Acinetobacter baumannii (g-proteobacteria) AB43|Acinetobacter baumannii (g-proteobacteria) AC1633|Acinetobacter baumannii (g-proteobacteria) 7804|Acinetobacter baumannii (g-proteobacteria) D46|Acinetobacter baumannii (g-proteobacteria) D4|Acinetobacter baumannii (g-proteobacteria) WP4-W18-ESBL-11…	153.3171534637	forward	forward	forward	forward	High	forward|forward|forward|forward|forward|forward|forward|forward|forward|forward|forward|forward|forward|forward|forward	forward|forward|forward|forward|forward|forward|forward|forward|forward|forward|forward|forward|forward|forward|forward	High|High|High|High|High|High|High|High|High|High|High|High|High|High|High	forward|not available|not available|not available|forward|not available|not available|not available|not available|not available|forward|forward|forward|forward|forward
g_663	GTTCATGGCGGCATACGCCATTTAGAAA	CP019041_2665411_2672701|CP069425_1089498_1099248|CP078018_1122441_1129851|CP068253_2282534_2286222	4	116.75	CAS-TypeI-F	Bacteria	Acinetobacter	Acinetobacter junii|Acinetobacter junii|Acinetobacter junii|Acinetobacter junii	73.980988137198	forward	forward	forward	forward	High	forward|forward|forward|forward	forward|forward|forward|forward	High|High|High|High	forward|not available|not available|not available
g_667	GTTCACTGCCGTATAGGCAGCTTAGAAA	CP051652_827575_828262|CP092070_3547456_3548446|CP034276_4057371_4057760|CP021894_862690_863619	4	12	CAS-TypeI-F	Bacteria	Pectobacterium	Pectobacterium carotovorum|Pectobacterium sp. PL64|Pectobacterium versatile|Pectobacterium versatile	37.5351570666772	forward	forward	forward	forward	High	forward|forward|forward|forward	forward|forward|forward|forward	High|High|High|High	not available|not available|forward|forward
g_668	GTTCACTGCCGTATAGGCAGCTTAGAAA	CP065031_813192_813819|CP059963_3912482_3913109|CP059962_3535515_3536142|CP059961_104968_105595|CP059960_440041_440668|CP059955_442608_443235|CP091064_1510159_1513006|CP092039_813296_813923|CP059958_3241377_3242004|CP059957_1530251_1530878	10	13.7	CAS-TypeI-F	Bacteria	Pectobacterium	Pectobacterium brasiliense|Pectobacterium brasiliense|Pectobacterium brasiliense|Pectobacterium brasiliense|Pectobacterium brasiliense|Pectobacterium brasiliense|Pectobacterium sp. PL152|Pectobacterium brasiliense|Pectobacterium brasiliense|Pectobacterium brasiliense	-9.3213818357676	reverse	not available	forward	forward	High	forward|forward|forward|forward|forward|forward|forward|forward|forward|forward	forward|forward|forward|forward|forward|forward|forward|forward|forward|forward	High|High|High|High|High|High|High|High|High|High	not available|not available|not available|not available|not available|not available|not available|not available|not available|not available
g_675	GTTCACTGCCGTATAGGCAGCTTAGAAA	CP001790_4027943_4029473|CP026986_3952901_3955573|CP003415_4087266_4089154|CP027260_4064759_4066352|CP026984_3972397_3973990|CP026977_3961472_3963065	6	29.6666666666667	CAS-TypeI-E	Bacteria	Pectobacterium	Pectobacterium parmentieri WPP163|Pectobacterium parmentieri|Pectobacterium parmentieri|Pectobacterium parmentieri|Pectobacterium parmentieri|Pectobacterium parmentieri	33.4301235224678	forward	forward	forward	forward	High	forward|forward|forward|forward|forward|forward	forward|forward|forward|forward|forward|forward	High|High|High|High|High|High	forward|forward|forward|forward|forward|forward
g_678	GTTCACTGCCGTATAGGCAGCTTAGAAA	CP014024_1541214_1542142|CP066071_2743636_2744684|CP017054_126122_126749|CP008920_2836461_2837509|CP027398_2608331_2608958	5	13.8	CAS-TypeI-F	Bacteria	Providencia	Providencia stuartii|Providencia stuartii|Providencia stuartii|Providencia stuartii|Providencia stuartii	-3.10229206801918	unknown	forward	forward	forward	High	forward|forward|forward|forward|forward	forward|forward|forward|forward|forward	High|High|High|High|High	forward|not available|forward|forward|forward
g_679	GTTCACTGCCGTATAGGCAGCTTAGAAA	CP014024_1551109_1551513|CP044076_4321631_4321899|CP026704_3157730_3158135|CP031508_4201823_4202167|CP065420_2960566_2960971|CP048621_2974292_2974620	6	5.33333333333333	CAS-TypeI-F	Bacteria	Providencia	Providencia stuartii|Providencia stuartii|Providencia stuartii|Providencia stuartii|Providencia sp. 2.29|Providencia stuartii	18.8742783859724	forward	forward	forward	forward	High	forward|forward|forward|forward|forward|forward	forward|forward|forward|forward|forward|forward	High|High|High|High|High|High	forward|not available|forward|forward|not available|not available
g_680	GTTCACTGCCGTATAGGCAGCTTAGAAA	CP027398_2509285_2509734|CP026704_3242121_3242688|CP017054_225347_225796|CP071068_1551036_1551543|AP022374_1815686_1816193	5	7.8	CAS-TypeI-F	Bacteria	Providencia	Providencia stuartii|Providencia stuartii|Providencia stuartii|Providencia stuartii|Providencia stuartii	9.58482551107931	forward	forward	forward	forward	High	forward|forward|forward|forward|forward	forward|forward|forward|forward|forward	High|High|High|High|High	forward|forward|forward|not available|not available
g_685	ATTTACATTCCTCATAGTTAATATAAAAC	AP017630_1094522_1099454|CP023410_2128521_2130759|CP075981_1212154_1216110|CP075922_1203589_1205772|CP075903_1111895_1119391|CP075961_1072259_1075434|CP075950_1101192_1104754|CP000312_1054741_1058679|CP075966_1053490_1056076|CP075905_1187955_1190858	10	56.1	CAS-TypeI-B	Bacteria	Clostridium	Clostridium perfringens|Clostridium perfringens|Clostridium perfringens|Clostridium perfringens|Clostridium perfringens|Clostridium perfringens|Clostridium perfringens|Clostridium perfringens SM101|Clostridium perfringens|Clostridium perfringens	-143.247533379571	reverse	reverse	forward	forward	High	forward|forward|forward|forward|forward|forward|forward|forward|forward|forward	forward|forward|forward|forward|forward|forward|forward|forward|forward|forward	High|High|High|High|High|High|High|High|High|High	reverse|reverse|not available|not available|not available|not available|not available|reverse|not available|not available
g_687	GTTCACTGCCGTGTAGGCAGCTTAGAAA	CP087226_4034010_4034818|CP031507_4069866_4070614|CP031505_4069872_4070620|CP025003_4069955_4070703|CP023484_4174792_4175599	5	12.4	CAS-TypeI-E	Bacteria	Dickeya	Dickeya fangzhongdai|Dickeya fangzhongdai|Dickeya fangzhongdai|Dickeya fangzhongdai|Dickeya sp. Secpp 1600	15.9929404614429	forward	forward	forward	forward	High	forward|forward|forward|forward|forward	forward|forward|forward|forward|forward	High|High|High|High|High	not available|not available|not available|forward|forward
g_690	GTCGCGTCCTCACGGGCGCGTGGATTGAAAC	CP090000_4070268_4074696|LT604072_556955_562303|CP043500_526229_529221|CP009750_554921_560144|CP064004_4257209_4263483|CP064003_92345_97291|CP074365_581000_585244|CP076249_4076794_4081739|CP076250_4237355_4249979|CP064001_4585032_4591385|CP089999_4103381_4109923|CP063997_85690_90444|CP074364_523488_528176|CP063993_1867376_1871673|CP083804_522316_523861|CP074361_524120_524480|CP089584_562781_56314…	21	65.2380952380952	CAS-TypeI-C	Bacteria	Xanthomonas	Xanthomonas translucens|Xanthomonas translucens pv. translucens DSM 18974|Xanthomonas translucens pv. undulosa|Xanthomonas translucens pv. undulosa|Xanthomonas translucens pv. translucens|Xanthomonas translucens pv. translucens|Xanthomonas translucens|Xanthomonas translucens pv. hordei|Xanthomonas translucens pv. poae|Xanthomonas translucens pv. translucens|Xanthomonas translucens|Xanthomonas tra…	303.83232246791	forward	forward	forward	forward	Medium	forward|forward|forward|forward|forward|forward|forward|forward|forward|forward|forward|forward|forward|forward|forward|forward|forward|forward|forward|forward|forward	forward|forward|forward|forward|forward|forward|forward|forward|forward|forward|forward|forward|forward|forward|forward|forward|forward|forward|forward|forward|forward	Medium|Medium|Medium|Medium|Medium|Medium|Medium|Medium|Medium|Medium|Medium|Medium|Medium|Medium|Medium|Medium|Medium|Medium|Medium|Medium|Medium	not available|forward|not available|forward|not available|not available|not available|not available|not available|not available|not available|not available|not available|not available|not available|not available|not available|not available|not available|not available|not available
g_692	GTCGCGTCCTCACGGGCGCGTGGATTGAAAC	CP076254_810958_812034|CP086333_576526_578649|CP086332_599658_602260|CP076251_551185_552341|CP074361_524582_528431|CP089584_563243_567358|CP063996_85937_89786|CP074363_525699_529548	8	42.5	CAS-TypeI-C	Bacteria	Xanthomonas	Xanthomonas translucens pv. graminis|Xanthomonas translucens pv. arrhenatheri|Xanthomonas translucens pv. phleipratensis|Xanthomonas translucens pv. phlei|Xanthomonas translucens pv. undulosa|Xanthomonas translucens pv. undulosa|Xanthomonas translucens pv. undulosa|Xanthomonas translucens pv. secalis	-4.42131190252771	unknown	not available	forward	forward	Medium	forward|forward|forward|forward|forward|forward|forward|forward	forward|forward|forward|forward|forward|forward|forward|forward	Medium|Medium|Medium|Medium|Medium|Medium|Medium|Medium	not available|not available|not available|not available|not available|not available|not available|not available
g_696	TTTCTAAATCATCTATGCGATGAACAAC	CP033243_3034328_3036391|CP018254_3290278_3292401|CP027611_2342370_2344553|CP026711_1592483_1595206|CP015364_3297773_3299836|CP046898_2964945_2966294	6	34.3333333333333	CAS-TypeI-F	Bacteria	Acinetobacter	Acinetobacter baumannii (g-proteobacteria) 7835|Acinetobacter baumannii (g-proteobacteria) AF-401|Acinetobacter baumannii (g-proteobacteria) AR_0101|Acinetobacter baumannii (g-proteobacteria) AR_0063|Acinetobacter baumannii (g-proteobacteria) 3207|Acinetobacter baumannii (g-proteobacteria) A1429	-72.3636681373985	reverse	reverse	unknown	reverse	High	unknown|unknown|unknown|unknown|unknown|unknown	reverse|reverse|reverse|reverse|reverse|reverse	High|High|High|High|High|High	not available|reverse|reverse|reverse|reverse|not available
g_700	GTTTTACTGATAAGAAATTATTGAGAGTACAAAAAC	CP015883_1619219_1619716|LR962586_1625446_1625679|LR962859_1560692_1561716|LR962542_1560692_1561716|CP046113_1459041_1460000	5	10.8	CAS-TypeII-C	Bacteria	Enterococcus	Enterococcus faecalis|Enterococcus faecalis|Enterococcus faecalis|Enterococcus faecalis|Enterococcus faecalis	-9.54850852723909	reverse	reverse	unknown	forward	Medium	unknown|unknown|unknown|unknown|unknown	forward|forward|forward|forward|forward	Medium|Medium|Medium|Medium|Medium	reverse|not available|not available|not available|not available
g_701	GTTTTACTGATAAGAAATTATTGAGAGTACAAAAAC	AP018538_1562205_1563295|LR962830_1506407_1507299|LR962390_1483921_1484945|LR962393_1531642_1532666|LR962256_1469003_1470356|LR962063_1503317_1504142|LR961966_1551777_1552602|AP018543_1559137_1560227|LR962351_1606467_1606832|LR962319_1454833_1455198	10	12.9	CAS-TypeII-C	Bacteria	Enterococcus	Enterococcus faecalis|Enterococcus faecalis|Enterococcus faecalis|Enterococcus faecalis|Enterococcus faecalis|Enterococcus faecalis|Enterococcus faecalis|Enterococcus faecalis|Enterococcus faecalis|Enterococcus faecalis	-17.8382707334546	reverse	reverse	unknown	forward	Medium	unknown|unknown|unknown|unknown|unknown|unknown|unknown|unknown|unknown|unknown	forward|forward|forward|forward|forward|forward|forward|forward|forward|forward	Medium|Medium|Medium|Medium|Medium|Medium|Medium|Medium|Medium|Medium	reverse|not available|not available|not available|not available|not available|not available|reverse|not available|not available
g_702	GTTTTACTGATAAGAAATTATTGAGAGTACAAAAAC	CP041344_1543143_1543904|LR962703_1574194_1574427|LR962738_1602003_1602434|LR962681_1612502_1612933|LR962091_1637591_1638022|LR962046_1674243_1674608	6	6.16666666666667	CAS-TypeII-C	Bacteria	Enterococcus	Enterococcus faecalis|Enterococcus faecalis|Enterococcus faecalis|Enterococcus faecalis|Enterococcus faecalis|Enterococcus faecalis	-18.5504019843403	reverse	not available	unknown	forward	Medium	unknown|unknown|unknown|unknown|unknown|unknown	forward|forward|forward|forward|forward|forward	Medium|Medium|Medium|Medium|Medium|Medium	not available|not available|not available|not available|not available|not available
g_703	GTTTTACTGATAAGAAATTATTGAGAGTACAAAAAC	LR961923_1796656_1797349|LR962843_1770773_1771268|LR962850_1725081_1725576|LR962840_1725080_1725575	4	7.75	CAS-TypeII-C	Bacteria	Enterococcus	Enterococcus faecalis|Enterococcus faecalis|Enterococcus faecalis|Enterococcus faecalis	3.67747508147752	unknown	not available	unknown	forward	Medium	unknown|unknown|unknown|unknown	forward|forward|forward|forward	Medium|Medium|Medium|Medium	not available|not available|not available|not available
g_709	GTTTCCGTCCCCTCTCGGGGTTTTGGGTCTGACGA	CP008962_2524408_2525476|CP008973_2524557_2524812|CP008978_2524557_2525469|CP008963_2524557_2525177	4	9.25	CAS-TypeIII-A	Bacteria	Mycobacterium	Mycobacterium tuberculosis|Mycobacterium tuberculosis|Mycobacterium tuberculosis|Mycobacterium tuberculosis	5.34097370517922	forward	reverse	unknown	forward	High	unknown|unknown|unknown|unknown	forward|forward|forward|forward	High|High|High|High	reverse|reverse|reverse|reverse
g_710	ATTTCAATCCACGCACCCGCAAAGGGTGCGAC	CP007632_486846_487674|CP086130_486800_487299|CP086129_497842_498403|CP036376_491594_492422|CP030845_509317_509945|CP021771_315631_316258|CP025026_471653_472281|CP025029_509612_510240|CP025028_513647_514275|CP025027_471553_472181|CP021863_513653_514281|CP021866_513652_514280|CP021864_513653_514281|CP021865_513652_514280|CP021862_519847_520542|CP019978_507421_508249|CP010875_464180_464808|CP012419…	20	9.25	CAS-TypeI-C	Bacteria	Streptococcus	Streptococcus agalactiae|Streptococcus agalactiae|Streptococcus agalactiae|Streptococcus agalactiae|Streptococcus agalactiae|Streptococcus agalactiae|Streptococcus agalactiae|Streptococcus agalactiae|Streptococcus agalactiae|Streptococcus agalactiae|Streptococcus agalactiae|Streptococcus agalactiae|Streptococcus agalactiae|Streptococcus agalactiae|Streptococcus agalactiae|Streptococcus agalactiae…	-34.6380095302589	reverse	reverse	reverse	reverse	High	reverse|reverse|reverse|reverse|reverse|reverse|reverse|reverse|reverse|reverse|reverse|reverse|reverse|reverse|reverse|reverse|reverse|reverse|reverse|reverse	reverse|reverse|reverse|reverse|reverse|reverse|reverse|reverse|reverse|reverse|reverse|reverse|reverse|reverse|reverse|reverse|reverse|reverse|reverse|reverse	High|High|High|High|High|High|High|High|High|High|High|High|High|High|High|High|High|High|High|High	reverse|not available|not available|not available|reverse|reverse|reverse|reverse|reverse|reverse|reverse|reverse|reverse|reverse|reverse|reverse|reverse|reverse|reverse|reverse
g_711	CCCCCCGCATGCGGGGGTTATCGG	CP018702_5006_6061|CP075308_155827_156828|CP055058_30074_31129|CP018696_102143_103198|CP018720_24563_25618|CP018708_54661_55716	6	16.8333333333333	CAS-TypeI-E	Bacteria	Klebsiella	Klebsiella pneumoniae (enterobacteria) Kp_Goe_827024|Klebsiella pneumoniae (enterobacteria) RGT34-2|Klebsiella pneumoniae (enterobacteria) SWHE4|Klebsiella pneumoniae (enterobacteria) Kp_Goe_149832|Klebsiella pneumoniae (enterobacteria) KP_Goe_828304|Klebsiella pneumoniae (enterobacteria) Kp_Goe_827026	0	unknown	not available	unknown	forward	High	unknown|unknown|unknown|unknown|unknown|unknown	forward|forward|forward|forward|forward|forward	High|High|High|High|High|High	not available|not available|not available|not available|not available|not available
g_717	GTTCACTGCCGCACAGGCAGCTTAGAAA	CP016868_2970051_2973260|CR628337_3243127_3246277|CP016870_2369247_2372457|CP016874_1939854_1943063	4	52.75	CAS-TypeI-F	Bacteria	Legionella	Legionella pneumophila subsp. pneumophila|Legionella pneumophila str. Lens|Legionella pneumophila subsp. pneumophila|Legionella pneumophila subsp. pneumophila	0	unknown	forward	forward	forward	High	forward|forward|forward|forward	forward|forward|forward|forward	High|High|High|High	forward|forward|forward|forward
g_718	GTTCACTGCCGCACAGGCAGCTTAGAAA	CP009935_2778496_2778760|CP000901_1783634_1783898|CP016273_2411636_2412144|CP009997_35700_39214|CP009364_1743840_1747353|CP007230_3604171_3605999|CP009712_4675071_4676061|LT596221_1749085_1749713|CP033711_47032_47779|CP009780_2127209_2127717|BX936398_2964428_2965418|LR134163_633318_634786|LR134160_2659905_2660232|CP009757_1995606_1996473|CP045640_1442451_1442658|CP009836_3177681_3177888|CP045154_…	36	9.25	CAS-TypeI-F	Bacteria	Yersinia	Yersinia pestis Angola|Yersinia pestis Angola|Yersinia pestis|Yersinia kristensenii|Yersinia frederiksenii Y225|Yersinia similis|Yersinia pseudotuberculosis IP 32953|Yersinia pseudotuberculosis|Yersinia pseudotuberculosis|Yersinia pseudotuberculosis PB1/+|Yersinia pseudotuberculosis IP 32953|Yersinia pseudotuberculosis|Yersinia pseudotuberculosis|Yersinia pseudotuberculosis|Yersinia pestis|Yersin…	139.660355828127	forward	forward	forward	forward	High	forward|forward|forward|forward|forward|forward|forward|forward|forward|forward|forward|forward|forward|forward|forward|forward|forward|forward|forward|forward|forward|forward|forward|forward|forward|forward|forward|forward|forward|forward|forward|forward|forward|forward|forward|forward	forward|forward|forward|forward|forward|forward|forward|forward|forward|forward|forward|forward|forward|forward|forward|forward|forward|forward|forward|forward|forward|forward|forward|forward|forward|forward|forward|forward|forward|forward|forward|forward|forward|forward|forward|forward	High|High|High|High|High|High|High|High|High|High|High|High|High|High|High|High|High|High|High|High|High|High|High|High|High|High|High|High|High|High|High|High|High|High|High|High	forward|forward|forward|forward|forward|forward|forward|forward|forward|forward|forward|forward|forward|forward|not available|forward|not available|not available|forward|forward|not available|not available|not available|not available|forward|forward|not available|forward|not available|forward|not available|forward|forward|forward|not available|not available
g_719	GTTCACTGCCGCACAGGCAGCTTAGAAA	CP045258_3395011_3395340|CP045149_1020478_1020747|CP006806_1182575_1182844|CP064118_1176994_1177264|CP009991_3551240_3551509|CP000305_1221364_1221633|CP006792_4486675_4486945|CP045145_1267822_1268091|AE009952_1291480_1291750|CP019708_4239391_4239660|CP001589_2876594_2876863|CP064128_1248805_1249075|CP045158_1176234_1176504|CP064121_731555_731825|CP001593_2951925_2952194|CP045154_1429754_1430023|C…	58	4.48275862068966	CAS-TypeI-F	Bacteria	Yersinia	Yersinia pestis|Yersinia pestis|Yersinia pestis 790|Yersinia pestis|Yersinia pestis|Yersinia pestis Nepal516|Yersinia pestis 2944|Yersinia pestis|Yersinia pestis KIM10+|Yersinia pestis|Yersinia pestis D182038|Yersinia pestis|Yersinia pestis subsp. pestis bv. Medievalis|Yersinia pestis|Yersinia pestis Z176003|Yersinia pestis|Yersinia pestis EV NIIEG|Yersinia pestis 8787|Yersinia pestis 1522|Yersin…	88.3958501371203	forward	forward	forward	forward	High	forward|forward|forward|forward|forward|forward|forward|forward|forward|forward|forward|forward|forward|forward|forward|forward|forward|forward|forward|forward|forward|forward|forward|forward|forward|forward|forward|forward|forward|forward|forward|forward|forward|forward|forward|forward|forward|forward|forward|forward|forward|forward|forward|forward|forward|forward|forward|forward|forward|forward…	forward|forward|forward|forward|forward|forward|forward|forward|forward|forward|forward|forward|forward|forward|forward|forward|forward|forward|forward|forward|forward|forward|forward|forward|forward|forward|forward|forward|forward|forward|forward|forward|forward|forward|forward|forward|forward|forward|forward|forward|forward|forward|forward|forward|forward|forward|forward|forward|forward|forward…	High|High|High|High|High|High|High|High|High|High|High|High|High|High|High|High|High|High|High|High|High|High|High|High|High|High|High|High|High|High|High|High|High|High|High|High|High|High|High|High|High|High|High|High|High|High|High|High|High|High|High|High|High|High|High|High|High|High	not available|not available|forward|not available|forward|forward|forward|not available|forward|forward|forward|not available|not available|not available|forward|not available|not available|forward|forward|forward|forward|forward|not available|not available|forward|forward|forward|forward|forward|not available|forward|not available|not available|forward|not available|forward|forward|forward|forwa…
g_720	GTTCACTGCCGCACAGGCAGCTTAGAAA	CP033711_1108276_1108963|CP009780_1134893_1135644|BX936398_1891010_1891277|LR134163_4314762_4315391|LR134160_1668004_1669057|CP009757_1006087_1006835|CP009712_1005240_1005507|LT596221_2740341_2741332	8	10.75	CAS-TypeI-F	Bacteria	Yersinia	Yersinia pseudotuberculosis|Yersinia pseudotuberculosis PB1/+|Yersinia pseudotuberculosis IP 32953|Yersinia pseudotuberculosis|Yersinia pseudotuberculosis|Yersinia pseudotuberculosis|Yersinia pseudotuberculosis IP 32953|Yersinia pseudotuberculosis	68.1836645885845	forward	forward	forward	forward	High	forward|forward|forward|forward|forward|forward|forward|forward	forward|forward|forward|forward|forward|forward|forward|forward	High|High|High|High|High|High|High|High	forward|forward|forward|forward|forward|forward|forward|forward
g_729	GTCGCACCCCTCGCGGGGTGCGTGGATTGAAAT	CP048436_2513016_2513456|CP015406_1734481_1735055|CP084007_888446_890841|CP065315_220435_221009	4	14.25	CAS-TypeI-C	Bacteria	Flavonifractor	Flavonifractor plautii|Flavonifractor plautii|Flavonifractor plautii|Flavonifractor plautii	27.578744835873	forward	forward	forward	forward	High	unknown|forward|unknown|unknown	forward|forward|forward|forward	High|High|High|High	not available|forward|not available|not available
g_731	GTCGCTGCGGCTTCGGTCGCAGCCTTTCATTGAGGT	CP009716_105358_106268|CP011913_107551_108387|AP012284_106697_107318|AP019663_106085_106706|AP019662_106699_107320	5	9.4	CAS-TypeI-E	Bacteria	Corynebacterium	Corynebacterium ulcerans (high GC Gram+) 05146|Corynebacterium ulcerans FRC58 (high GC Gram+)|Corynebacterium ulcerans 0102 (high GC Gram+)|Corynebacterium ulcerans (high GC Gram+) FH2016-1|Corynebacterium ulcerans (high GC Gram+) 0211	3.37134395504597	unknown	forward	unknown	forward	High	unknown|unknown|unknown|unknown|unknown	forward|forward|forward|forward|forward	High|High|High|High|High	forward|forward|forward|not available|not available
g_734	CTTTACATTCCATATAGTTAATATAAAAC	CP028526_2030293_2030918|FN668941_2208255_2208880|FN665654_2191897_2192522|CP029423_2294363_2294988|FN545816_2280799_2281424|CP059592_2211292_2211917|FN538970_2200244_2200869|CM000287_2193570_2194192|LR698984_2098600_2099225|CP073752_2228148_2228773|CP028530_2193700_2194325|CP028525_2168880_2169505|CP028528_2198061_2198686|CP028527_2205927_2206552|CP028523_2209456_2210081|CP012320_2208099_2208724…	29	9	CAS-TypeI-B	Bacteria	Clostridioides	Clostridioides difficile|Clostridioides difficile BI1|Clostridioides difficile 2007855|Clostridioides difficile R20291|Clostridioides difficile R20291|Clostridioides difficile CD196|Clostridioides difficile CD196|Clostridioides difficile QCD-32g58|Clostridioides difficile|Clostridioides difficile|Clostridioides difficile|Clostridioides difficile|Clostridioides difficile|Clostridioides difficile|C…	0	unknown	reverse	forward	forward	High	unknown|forward|forward|forward|forward|forward|forward|forward|forward|forward|forward|forward|forward|forward|forward|forward|forward|forward|forward|forward|forward|forward|forward|forward|forward|forward|forward|forward|unknown	forward|forward|forward|forward|forward|forward|forward|forward|forward|forward|forward|forward|forward|forward|forward|forward|forward|forward|forward|forward|forward|forward|forward|forward|forward|forward|forward|forward|forward	High|High|High|High|High|High|High|High|High|High|High|High|High|High|High|High|High|High|High|High|High|High|High|High|High|High|High|High|High	reverse|reverse|reverse|not available|reverse|not available|reverse|reverse|not available|not available|reverse|reverse|reverse|reverse|reverse|reverse|reverse|reverse|reverse|reverse|reverse|reverse|reverse|reverse|reverse|reverse|reverse|reverse|not available
g_735	GTTTTACTTCTTTCTAAATAAACATAGTGCTAAAAC	CP083186_689673_690037|CP039747_2070033_2071381|CP085724_2294703_2295067|CP083185_689686_690050	4	8.75	CAS-TypeII-C	Bacteria	Staphylococcus	Staphylococcus pseudintermedius (firmicutes) HSP280|Staphylococcus pseudintermedius (firmicutes) ME4692|Staphylococcus pseudintermedius (firmicutes) HSP279|Staphylococcus pseudintermedius (firmicutes) HSP282	-14.4759150595522	reverse	not available	unknown	reverse	Medium	unknown|unknown|unknown|unknown	reverse|reverse|reverse|reverse	Medium|Medium|Medium|Medium	not available|not available|not available|not available
g_740	GTCTCAGGTAGATGTCAGATCAATCAGTTCAAGAAC	CP053619_2451073_2452959|CP020464_905323_906415|CP006804_992959_995240|CP005484_2145287_2147173|CP067042_2186276_2188162|CP045586_2260989_2263270	6	28	CAS-TypeII-A	Bacteria	Lacticaseibacillus	Lacticaseibacillus rhamnosus|Lacticaseibacillus rhamnosus|Lacticaseibacillus rhamnosus DSM 14870|Lacticaseibacillus rhamnosus LOCK900|Lacticaseibacillus rhamnosus|Lacticaseibacillus rhamnosus	11.6422729346447	forward	forward	forward	forward	Medium	forward|forward|forward|forward|forward|forward	forward|forward|forward|forward|forward|forward	Medium|Medium|Medium|Medium|Medium|Medium	not available|forward|forward|forward|not available|not available
g_744	GTTCACTGCCGTGTAGGCAGCTAAGAAA	CP041771_2955971_2957319|CP050333_2728154_2729502|CP093023_2847868_2848976|CP077977_3031709_3033057|CP070355_1600549_1601777|CP054472_2920181_2921649	6	21.3333333333333	CAS-TypeI-F	Bacteria	Pseudomonas	Pseudomonas aeruginosa|Pseudomonas aeruginosa|Pseudomonas aeruginosa|Pseudomonas aeruginosa|Pseudomonas aeruginosa|Pseudomonas aeruginosa	25.0929379486497	forward	not available	forward	forward	High	forward|forward|forward|forward|forward|forward	forward|forward|forward|forward|forward|forward	High|High|High|High|High|High	not available|not available|not available|not available|not available|not available
g_746	ATCTACAAACAGTAGAAATTTAAAAGGTCGTTAGAC	CP011376_50580_51633|CP011379_50580_51378|CP011378_50580_51504|CP011377_50580_51506	4	14	CAS-TypeV-A	Bacteria	Moraxella	Moraxella bovoculi|Moraxella bovoculi|Moraxella bovoculi|Moraxella bovoculi	-29.0237085645836	reverse	unknown	forward	reverse	High	forward|forward|forward|forward	reverse|reverse|reverse|reverse	High|High|High|High	unknown|unknown|unknown|unknown
g_750	GTCTTTCCCGCACACGCGGGGGTGATCC	CP040939_1170576_1171335|CP040408_693865_694807|CP040418_685632_686574|CP040416_698316_699258	4	14.25	CAS-TypeI-E	Bacteria	Dolosigranulum	Dolosigranulum pigrum|Dolosigranulum pigrum|Dolosigranulum pigrum|Dolosigranulum pigrum	26.8253200549632	forward	not available	unknown	forward	High	unknown|unknown|unknown|unknown	forward|forward|forward|forward	High|High|High|High	not available|not available|not available|not available
g_752	GTGTTCCCCGCGCCAGCGGGGATAAACC	CP061530_3440611_3441065|LR881940_1008457_1008789|CP025842_4105320_4106140|CP033250_1022568_1022778	4	8.33333333333333	CAS-TypeI-E	Bacteria	Escherichia	Escherichia coli|Escherichia coli|Escherichia coli|Escherichia coli	7.10519992197196	forward	unknown	forward	forward	High	forward|forward|forward|forward	forward|forward|forward|forward	High|High|High|High	not available|not available|unknown|unknown
g_762	GTGTTCCCCGCGTGAGCGGGGATAAACCG	CP056034_2918862_2921025|FN666575_854678_856841|CP063691_1058030_1063884|CP063688_1059783_1065637|CP055227_847898_850122|CP050263_851553_853716|CP050244_851553_853716|CP050242_851553_853716|CP050258_851553_853716|CP050240_851080_853243|CP024970_853832_855995|CBVU010000007_99808_101971|CBVT010000007_99826_101989|CBVS010000007_99826_101989|FN434113_2914480_2916704|CP063694_1988357_1994211|CP063697_…	21	44.9047619047619	CAS-TypeI-E	Bacteria	Erwinia	Erwinia amylovora|Erwinia amylovora ATCC 49946|Erwinia amylovora|Erwinia amylovora|Erwinia amylovora|Erwinia amylovora|Erwinia amylovora|Erwinia amylovora|Erwinia amylovora|Erwinia amylovora|Erwinia amylovora|Erwinia amylovora LA637|Erwinia amylovora LA636|Erwinia amylovora LA635|Erwinia amylovora CFBP1430|Erwinia amylovora|Erwinia amylovora|Erwinia amylovora|Erwinia amylovora|Erwinia amylovora|E…	4.96570602039715	unknown	forward	forward	forward	High	forward|forward|forward|forward|forward|forward|forward|forward|forward|forward|forward|forward|forward|forward|forward|forward|forward|forward|forward|forward|forward	forward|forward|forward|forward|forward|forward|forward|forward|forward|forward|forward|forward|forward|forward|forward|forward|forward|forward|forward|forward|forward	High|High|High|High|High|High|High|High|High|High|High|High|High|High|High|High|High|High|High|High|High	not available|forward|not available|not available|not available|not available|not available|not available|not available|not available|forward|forward|forward|forward|forward|not available|not available|not available|not available|not available|not available
g_764	GGATCACCCCCGCGTATGCGGGGAGAAC	LT576032_2082550_2088376|LT618785_2253046_2258937|LT618786_2251589_2257480|LT618777_2165401_2169399|LT618776_2203337_2207335	5	83.4	CAS-TypeI-E	Bacteria	Propionibacterium	Propionibacterium freudenreichii (high GC Gram+) 98e2ce6|Propionibacterium freudenreichii (high GC Gram+) 0946e0f|Propionibacterium freudenreichii (high GC Gram+) 0946e0f|Propionibacterium freudenreichii (high GC Gram+) bcc4f71|Propionibacterium freudenreichii (high GC Gram+) bcc4f71	-18.583160446487	reverse	reverse	unknown	reverse	High	unknown|unknown|unknown|unknown|unknown	reverse|reverse|reverse|reverse|reverse	High|High|High|High|High	reverse|reverse|reverse|reverse|reverse
g_767	GTTTAAACACACAGCCACGCGTACGTGGCTGA	CP021199_205443_207069|CP021201_205439_205737|LR134346_194996_197549|CP003264_225724_227879|CP021246_204493_206185|CP021200_225725_227879	6	25.8333333333333	CAS-TypeI-C	Bacteria	Taylorella	Taylorella equigenitalis|Taylorella equigenitalis|Taylorella equigenitalis ATCC 35865|Taylorella equigenitalis ATCC 35865|Taylorella equigenitalis|Taylorella equigenitalis	-16.4668786755728	reverse	unknown	unknown	reverse	Low	unknown|unknown|unknown|unknown|unknown|unknown	reverse|reverse|reverse|reverse|reverse|reverse	Low|Low|Low|Low|Low|Low	unknown|unknown|unknown|unknown|unknown|unknown
g_768	GAAACACCCCCACGTGTGTGGGGAAGAC	CP025087_2793213_2794217|CP034082_2370843_2371968|CP073285_2375415_2376358|LR890464_2287868_2289543|CP053862_2322003_2322702|CP067060_2324919_2325496|CP064205_2377132_2377403|CP035383_2367940_2368639|CP027189_3249042_3249375|CP025633_2672648_2673652|CP069940_162938_163392|CP063890_213674_214678	12	12.9166666666667	CAS-TypeI-E	Bacteria	Klebsiella	Klebsiella pneumoniae (enterobacteria) KP6|Klebsiella pneumoniae subsp. pneumoniae (enterobacteria) R210-2|Klebsiella pneumoniae subsp. ozaenae (enterobacteria) WCHKP030925|Klebsiella pneumoniae (enterobacteria) ed7f51a|Klebsiella pneumoniae (enterobacteria) KP-Zhen|Klebsiella pneumoniae (enterobacteria) ZJ27003|Klebsiella pneumoniae (enterobacteria) JX-CR-hvKP-12|Klebsiella pneumoniae (enterobac…	-105.287186624252	reverse	reverse	unknown	reverse	High	unknown|unknown|unknown|unknown|unknown|unknown|unknown|unknown|unknown|unknown|unknown|unknown	reverse|reverse|reverse|reverse|reverse|reverse|reverse|reverse|reverse|reverse|reverse|reverse	High|High|High|High|High|High|High|High|High|High|High|High	reverse|reverse|not available|not available|not available|not available|not available|reverse|not available|reverse|not available|not available
g_772	GTCTCGCCTTTCATGGGCGAGTGGATTGAAAT	CP006770_1309568_1310786|CP002904_561748_562962|CP046042_563039_564324|CP046040_563488_564773	4	18.5	CAS-TypeI-C	Bacteria	Streptococcus	Streptococcus equi subsp. zooepidemicus CY|Streptococcus equi subsp. zooepidemicus ATCC 35246|Streptococcus equi subsp. zooepidemicus|Streptococcus equi subsp. zooepidemicus	-1.14854387463091	unknown	forward	forward	forward	High	forward|forward|forward|forward	forward|forward|forward|forward	High|High|High|High	forward|forward|not available|not available
g_778	CGGTTCATCCCCGCAGGCGCGGGGAACAC	CP012943_955777_959407|CP002819_1137444_1138449|CP026092_1152585_1154995|CP026307_1137404_1138409|CP026090_1137481_1139891|CP012939_2020284_2021106|CP088235_1094436_1095441|CP034199_3602879_3603884|CP034195_2079024_2080029|CP088237_2964075_2967032|FP885897_1104011_1107578	11	30.5454545454545	CAS-TypeI-E	Bacteria	Ralstonia	Ralstonia solanacearum|Ralstonia solanacearum Po82|Ralstonia solanacearum|Ralstonia solanacearum|Ralstonia solanacearum|Ralstonia solanacearum|Ralstonia solanacearum|Ralstonia solanacearum|Ralstonia solanacearum|Ralstonia solanacearum|Ralstonia solanacearum CFBP2957	-107.302313505581	reverse	reverse	reverse	reverse	High	unknown|reverse|reverse|reverse|reverse|reverse|unknown|unknown|unknown|reverse|reverse	reverse|reverse|reverse|reverse|reverse|reverse|reverse|reverse|reverse|reverse|reverse	High|High|High|High|High|High|High|High|High|High|High	reverse|reverse|not available|not available|not available|reverse|not available|reverse|reverse|not available|reverse
g_780	GTTCACTGCCGTGCAGGCAGCTTAGAAA	CP058153_1544835_1545164|CP056441_2980065_2980454|CP026850_4223170_4223559|CP083613_1884315_1884704|CP017180_1566392_1566781|CP085767_3507913_3508302|CP056155_1274488_1274877|CP056132_1546617_1547126	8	6.125	CAS-TypeI-F	Bacteria	Enterobacter	Enterobacter hormaechei (enterobacteria) RHBSTW-00105|Enterobacter cloacae (enterobacteria) RHBSTW-00508|Enterobacter cloacae (enterobacteria) AR_0072|Enterobacter hormaechei subsp. oharae (enterobacteria) FDAARGOS_1533|Enterobacter hormaechei subsp. oharae (enterobacteria) DSM 16687|Enterobacter hormaechei (enterobacteria) 49589CZ|Enterobacter hormaechei (enterobacteria) RHBSTW-00844|Enterobacte…	0	unknown	forward	forward	forward	High	forward|unknown|forward|forward|forward|forward|forward|forward	forward|forward|forward|forward|forward|forward|forward|forward	High|High|High|High|High|High|High|High	not available|not available|forward|not available|forward|not available|not available|not available
g_781	GTTCACTGCCGTGCAGGCAGCTTAGAAA	CP058153_1560478_1561585|CP056441_2963944_2964751|CP026850_4238873_4239680|CP083613_1900018_1900825|CP017180_1582095_1582902|CP085767_3523616_3524423|CP056155_1290191_1290998|CP056132_1562440_1563547	8	14.25	CAS-TypeI-F	Bacteria	Enterobacter	Enterobacter hormaechei (enterobacteria) RHBSTW-00105|Enterobacter cloacae (enterobacteria) RHBSTW-00508|Enterobacter cloacae (enterobacteria) AR_0072|Enterobacter hormaechei subsp. oharae (enterobacteria) FDAARGOS_1533|Enterobacter hormaechei subsp. oharae (enterobacteria) DSM 16687|Enterobacter hormaechei (enterobacteria) 49589CZ|Enterobacter hormaechei (enterobacteria) RHBSTW-00844|Enterobacte…	0	unknown	forward	forward	forward	High	forward|unknown|forward|forward|forward|forward|forward|forward	forward|forward|forward|forward|forward|forward|forward|forward	High|High|High|High|High|High|High|High	not available|not available|forward|not available|forward|not available|not available|not available
g_790	GTCTCACCCTTCGCGGGTGAGTGGATTGAAAT	CP033391_1581015_1581977|HE858529_1581277_1582232|CP053074_1502323_1503212|CP051624_1546355_1547244|CP051623_1505720_1506281|CP033164_1868342_1870501	6	15.6666666666667	CAS-TypeII-A	Bacteria	Streptococcus	Streptococcus dysgalactiae|Streptococcus dysgalactiae subsp. equisimilis AC-2713|Streptococcus dysgalactiae subsp. equisimilis|Streptococcus dysgalactiae subsp. equisimilis|Streptococcus dysgalactiae subsp. equisimilis|Streptococcus dysgalactiae subsp. dysgalactiae	15.0715575702606	forward	forward	forward	forward	High	forward|forward|forward|forward|forward|forward	forward|forward|forward|forward|forward|forward	High|High|High|High|High|High	not available|forward|not available|not available|not available|not available
g_791	GTCTCACCCTTCGCGGGTGAGTGGATTGAAAT	CP066073_1540260_1541688|CP002215_1581055_1583012|AP011114_1531267_1532165|LR594048_1580494_1581126|LR594047_1615877_1616709|AP023393_1593852_1594287	6	15	CAS-TypeII-A	Bacteria	Streptococcus	Streptococcus dysgalactiae|Streptococcus dysgalactiae subsp. equisimilis ATCC 12394|Streptococcus dysgalactiae subsp. equisimilis RE378|Streptococcus dysgalactiae subsp. equisimilis|Streptococcus dysgalactiae subsp. equisimilis|Streptococcus dysgalactiae subsp. equisimilis	6.11557886559686	forward	forward	forward	forward	High	forward|forward|forward|forward|forward|forward	forward|forward|forward|forward|forward|forward	High|High|High|High|High|High	not available|forward|forward|forward|forward|not available
g_792	GTCTCACCCTTCGCGGGTGAGTGGATTGAAAT	CP068478_90695_91594|LS483413_922049_923674|CP044102_1659210_1659975|CP066069_911346_913631	4	20.5	CAS-TypeI-C	Bacteria	Streptococcus	Streptococcus dysgalactiae|Streptococcus dysgalactiae subsp. equisimilis|Streptococcus dysgalactiae|Streptococcus dysgalactiae	13.8233660482455	forward	forward	forward	forward	High	forward|unknown|unknown|unknown	forward|forward|forward|forward	High|High|High|High	not available|forward|not available|not available
g_794	GTCGTCAGACCCAAAACCCCGAGAGGGGACGGAAAC	OU916521_3113288_3115161|FO203507_3146073_3147946|HE572590_3181398_3183563|OU917917_3144871_3146744|OU917920_3175416_3177581|OU917919_3137850_3139723|OU917918_3115437_3117310|OU917922_3176647_3178520|OU917819_3139128_3141001|OU917796_3112998_3114871|OU917211_3118597_3120470|OU917094_3124535_3125382|OU916928_3143252_3145125	13	24.5384615384615	CAS-TypeIII-A	Bacteria	Mycobacterium	Mycobacterium canettii|Mycobacterium canettii CIPT 140060008|Mycobacterium canettii CIPT 140010059|Mycobacterium canettii|Mycobacterium canettii|Mycobacterium canettii|Mycobacterium canettii|Mycobacterium canettii|Mycobacterium canettii|Mycobacterium canettii|Mycobacterium canettii|Mycobacterium canettii|Mycobacterium canettii	0	unknown	forward	forward	reverse	Medium	forward|forward|forward|forward|forward|forward|forward|forward|forward|forward|forward|forward|forward	reverse|reverse|reverse|reverse|reverse|reverse|reverse|reverse|reverse|reverse|reverse|reverse|reverse	Medium|Medium|Medium|Medium|Medium|Medium|Medium|Medium|Medium|Medium|Medium|Medium|Medium	not available|forward|forward|not available|not available|not available|not available|not available|not available|not available|not available|not available|not available
g_796	GTCGCACCTTCACAGGTGCGTGAATTGAAAC	CP029701_2508103_2512742|CP072017_2514374_2519014|CP029702_2508022_2512661|CP029753_2508156_2512795	4	71	CAS-TypeI-C	Bacteria	Akkermansia	Akkermansia muciniphila|Akkermansia muciniphila|Akkermansia muciniphila|Akkermansia muciniphila	19.5134715804825	forward	not available	unknown	forward	Low	unknown|unknown|unknown|unknown	forward|forward|forward|forward	Low|Low|Low|Low	not available|not available|not available|not available
g_798	GTCTCAGGTAGATGTCGAATCAATCAGTTCAAGAGC	CP014985_2637446_2639792|CP064316_2318531_2320942|CP064314_2303637_2306048|CP091289_2300355_2302106|LR698988_2302452_2305523|CP072181_2312244_2315513|CP052065_2343223_2345898|CP031785_2298816_2300897|CP029536_248496_251998|CP012148_2302452_2305523|CP048003_1714638_1717313|CP041944_2120454_2122271	12	38.6666666666667	CAS-TypeII-A	Bacteria	Lacticaseibacillus	Lacticaseibacillus paracasei|Lacticaseibacillus paracasei subsp. tolerans|Lacticaseibacillus paracasei subsp. tolerans|Lacticaseibacillus paracasei subsp. paracasei|Lacticaseibacillus paracasei|Lacticaseibacillus paracasei|Lacticaseibacillus paracasei|Lacticaseibacillus paracasei|Lacticaseibacillus paracasei|Lacticaseibacillus paracasei|Lacticaseibacillus paracasei|Lacticaseibacillus paracasei	133.846772707957	forward	forward	forward	forward	High	unknown|forward|forward|forward|forward|forward|forward|forward|forward|forward|unknown|unknown	forward|forward|forward|forward|forward|forward|forward|forward|forward|forward|forward|forward	High|High|High|High|High|High|High|High|High|High|High|High	forward|not available|not available|not available|not available|not available|not available|not available|forward|forward|not available|not available
g_799	GTCTCAGGTAGATGTCGAATCAATCAGTTCAAGAGC	CP029686_2238194_2239681|CP002391_2192491_2193845|CP017716_2150702_2152321|CP005486_2338790_2339551|CP032637_2673923_2675146	5	19	CAS-TypeII-A	Bacteria	Lacticaseibacillus	Lacticaseibacillus paracasei|Lacticaseibacillus paracasei subsp. paracasei 8700:2|Lacticaseibacillus paracasei|Lacticaseibacillus paracasei|Lacticaseibacillus paracasei	21.8580564984447	forward	forward	forward	forward	High	unknown|forward|forward|forward|unknown	forward|forward|forward|forward|forward	High|High|High|High|High	forward|forward|forward|forward|forward
g_800	GTCTCAGGTAGATGTCGAATCAATCAGTTCAAGAGC	CP041657_1815029_1816450|CP025499_2269731_2271152|CP022954_2382678_2384429|CP089307_2324394_2325815|CP038153_2325417_2326838|CM001861_2317444_2318865|CM001848_2290505_2291926|CP002616_2287126_2288547|CP002618_2318012_2319433|FM177140_2327048_2328469|CP001084_2126072_2127163	11	21	CAS-TypeII-A	Bacteria	Lacticaseibacillus	Lacticaseibacillus paracasei|Lacticaseibacillus paracasei subsp. tolerans|Lacticaseibacillus paracasei subsp. paracasei|Lacticaseibacillus paracasei|Lacticaseibacillus paracasei|Lacticaseibacillus paracasei|Lacticaseibacillus paracasei|Lacticaseibacillus paracasei|Lacticaseibacillus paracasei|Lacticaseibacillus paracasei|Lacticaseibacillus paracasei	14.5083163733827	forward	forward	forward	forward	High	unknown|forward|forward|forward|forward|forward|forward|forward|forward|forward|forward	forward|forward|forward|forward|forward|forward|forward|forward|forward|forward|forward	High|High|High|High|High|High|High|High|High|High|High	not available|forward|not available|not available|not available|forward|forward|forward|forward|forward|forward
g_809	GTTCTTCATCGCATAGATGATTTAGAAA	CP015364_3288753_3292682|CP073060_2912886_2915313|CP033243_3041482_3045411|CP018254_3297492_3301481|CP033768_360788_367255|CP027611_2332630_2337279|CP026711_1582323_1587392|CP047973_2885943_2893529|CP018332_931805_939411|CP051862_943659_948308|CP021347_558780_562169	11	80.8181818181818	CAS-TypeI-F	Bacteria	Acinetobacter	Acinetobacter baumannii (g-proteobacteria) 3207|Acinetobacter baumannii (g-proteobacteria) DETAB-P39|Acinetobacter baumannii (g-proteobacteria) 7835|Acinetobacter baumannii (g-proteobacteria) AF-401|Acinetobacter baumannii (g-proteobacteria) FDAARGOS_533|Acinetobacter baumannii (g-proteobacteria) AR_0101|Acinetobacter baumannii (g-proteobacteria) AR_0063|Acinetobacter baumannii (g-proteobacteria)…	169.556301819278	forward	forward	unknown	forward	High	unknown|unknown|unknown|unknown|unknown|unknown|unknown|unknown|unknown|unknown|unknown	forward|forward|forward|forward|forward|forward|forward|forward|forward|forward|forward	High|High|High|High|High|High|High|High|High|High|High	forward|not available|not available|forward|forward|forward|forward|not available|forward|not available|forward
g_810	TTTTAGTCCCTTTTTAAATTTCTTTATGGTAAAAT	CP007188_1602973_1603403|CP023866_158172_158404|CP000025_1594104_1594336|CP006851_1503433_1503533|CP066242_1591889_1592121|CP001960_1497559_1497857|CP066241_1591897_1592129|CP040611_1555614_1555912|CP054848_1233926_1234224|CP022079_1448555_1449117|CP041584_1548706_1548872	11	3.72727272727273	CAS-TypeII-C	Bacteria	Campylobacter	Campylobacter jejuni|Campylobacter jejuni|Campylobacter jejuni RM1221|Campylobacter jejuni subsp. jejuni F38011|Campylobacter jejuni|Campylobacter jejuni subsp. jejuni S3|Campylobacter jejuni|Campylobacter sp. CFSAN093238|Campylobacter jejuni|Campylobacter jejuni|Campylobacter jejuni	-31.1447484387958	reverse	forward	forward	forward	High	forward|forward|forward|forward|forward|forward|forward|forward|forward|forward|forward	forward|forward|forward|forward|forward|forward|forward|forward|forward|forward|forward	High|High|High|High|High|High|High|High|High|High|High	forward|forward|forward|forward|not available|forward|not available|not available|not available|forward|not available
g_811	TTTTAGTCCCTTTTTAAATTTCTTTATGGTAAAAT	CP017031_1466231_1466595|CP040617_1502440_1502672|CP053659_1499929_1500095|CP028912_1447818_1448050	4	3.25	CAS-TypeII-C	Bacteria	Campylobacter	Campylobacter jejuni subsp. jejuni|Campylobacter sp. CFSAN093259|Campylobacter jejuni|Campylobacter jejuni	-3.62552408532434	unknown	forward	forward	forward	High	forward|forward|forward|forward	forward|forward|forward|forward	High|High|High|High	forward|not available|not available|forward
g_812	TTTTAGTCCCTTTTTAAATTTCTTTATGGTAAAAT	CP092017_1631301_1631730|CP017860_1539271_1539437|CP071582_1433880_1434112|CP040610_1634457_1634689	4	3.5	CAS-TypeII-C	Bacteria	Campylobacter	Campylobacter jejuni subsp. jejuni|Campylobacter jejuni|Campylobacter jejuni|Campylobacter sp. CFSAN093227	0.216635693450527	unknown	forward	forward	forward	High	forward|forward|forward|forward	forward|forward|forward|forward	High|High|High|High	not available|forward|not available|not available
g_813	TTTTAGTCCCTTTTTAAATTTCTTTATGGTAAAAT	CP012211_1371928_1372094|CP008787_1466710_1466942|CP001900_1431608_1431840|LR134507_1448197_1448363|CP012149_1431622_1431854|CP044171_386280_386578	6	2.83333333333333	CAS-TypeII-C	Bacteria	Campylobacter	Campylobacter jejuni|Campylobacter jejuni subsp. jejuni|Campylobacter jejuni subsp. jejuni M1|Campylobacter jejuni|Campylobacter jejuni|Campylobacter jejuni	-17.6775638306157	reverse	forward	forward	forward	High	forward|forward|forward|forward|forward|forward	forward|forward|forward|forward|forward|forward	High|High|High|High|High|High	forward|forward|forward|forward|forward|not available
g_818	GTGTTCCCCGCGTATGCGGGGATGAACCG	CP021448_3715554_3716803|CP071914_462143_464002|CP022782_1115105_1118789|CP023014_1120268_1123828|CP022794_1146014_1149638	5	45.4	CAS-TypeI-E	Bacteria	Ralstonia	Ralstonia solanacearum|Ralstonia solanacearum|Ralstonia solanacearum|Ralstonia solanacearum|Ralstonia solanacearum	65.7343557157683	forward	forward	unknown	forward	High	unknown|unknown|unknown|unknown|unknown	forward|forward|forward|forward|forward	High|High|High|High|High	forward|not available|forward|forward|forward
g_820	GTTGGATCTACCCTCTATTCGAAGGGTACACACAAC	CP025932_375957_376454|CP073348_1792863_1793096|CP011995_1784974_1785471|AE015924_375957_376454	4	6	CAS-TypeVI-B1	Bacteria	Porphyromonas	Porphyromonas gingivalis|Porphyromonas gingivalis|Porphyromonas gingivalis|Porphyromonas gingivalis W83	-4.59116184699026	unknown	unknown	unknown	forward	High	unknown|unknown|unknown|unknown	forward|forward|forward|forward	High|High|High|High	unknown|not available|unknown|unknown
g_825	GCTGGGGTTCAGTTCTCAAAAACCCTGATAGACTTC	CP085994_623077_623560|OV884286_39644_39870|OV884287_39644_40126|CP040526_39653_40072|CP040525_39653_40072|CP018331_1725887_1726306|CP029644_39566_40305	7	6.57142857142857	CAS-TypeII-C	Bacteria	Corynebacterium	Corynebacterium diphtheriae (high GC Gram+) FDAARGOS_1592|Corynebacterium diphtheriae (high GC Gram+) 06cdc5a|Corynebacterium diphtheriae (high GC Gram+)|Corynebacterium diphtheriae (high GC Gram+) CD1005|Corynebacterium diphtheriae (high GC Gram+) CD1008|Corynebacterium diphtheriae (high GC Gram+) B-D-16-78|Corynebacterium diphtheriae (high GC Gram+) BQ11	-14.032809749753	reverse	not available	reverse	forward	High	unknown|reverse|reverse|reverse|reverse|reverse|reverse	forward|forward|forward|forward|forward|forward|forward	High|High|High|High|High|High|High	not available|not available|not available|not available|not available|not available|not available
g_826	GCTGGGGTTCAGTTCTCAAAAACCCTGATAGACTTC	CP085958_1754019_1754438|CP025209_40846_41265|CP003210_40845_41264|LR777867_40828_41247|CP088145_40827_41246|CP085960_2117389_2117808|LN831026_40828_41247	7	6	CAS-TypeII-C	Bacteria	Corynebacterium	Corynebacterium diphtheriae subsp. diphtheriae (high GC Gram+) FDAARGOS_1554|Corynebacterium diphtheriae bv. mitis str. ISS 3319 (high GC Gram+)|Corynebacterium diphtheriae C7 (beta) (high GC Gram+)|Corynebacterium diphtheriae (high GC Gram+)|Corynebacterium diphtheriae (high GC Gram+) SCPM-O-B-4453|Corynebacterium diphtheriae (high GC Gram+) FDAARGOS_1552|Corynebacterium diphtheriae (high GC Gra…	-31.9236044840611	reverse	not available	reverse	forward	High	unknown|reverse|reverse|reverse|reverse|reverse|reverse	forward|forward|forward|forward|forward|forward|forward	High|High|High|High|High|High|High	not available|not available|not available|not available|not available|not available|not available
g_829	GTTGCCGCTGGACCGCAATCTCTGAGCGGCTATGCT	CP035765_3480623_3482109|CP070367_2803728_2804621|CP065713_1516817_1518568|CP065670_2418731_2420218|AP023323_3269218_3271035	5	22	CAS-TypeII-C	Bacteria	Sphingomonas	Sphingomonas paucimobilis|Sphingomonas paucimobilis|Sphingomonas paucimobilis|Sphingomonas paucimobilis|Sphingomonas paucimobilis	-46.745702262616	reverse	unknown	unknown	forward	High	unknown|unknown|unknown|unknown|unknown	forward|forward|forward|forward|forward	High|High|High|High|High	unknown|not available|not available|not available|not available
g_830	GGAACATCCCCGCTCGCGCGGGGACAAC	CP011312_901149_901665|LR134407_181513_182211|LR134381_311237_312241|LR134377_1519161_1519798	4	11.25	CAS-TypeI-E	Bacteria	Corynebacterium	Corynebacterium kutscheri (high GC Gram+) DSM 20755|Corynebacterium kutscheri (high GC Gram+) NCTC3655|Corynebacterium kutscheri (high GC Gram+) NCTC11138|Corynebacterium kutscheri (high GC Gram+) NCTC949	-15.1242534337236	reverse	reverse	unknown	reverse	High	unknown|unknown|unknown|unknown	reverse|reverse|reverse|reverse	High|High|High|High	reverse|reverse|reverse|reverse
g_832	GTTTTATATTAACTATGTGGTATGTAAAG	CP026613_2198296_2201226|CP068552_272130_275060|CP068556_1049795_1052725|CP068554_1172683_1175613|CP068557_2400080_2403077|CP068560_2989981_2992911|CP068561_3650996_3653926|CP035499_1068933_1071929|CP045224_1068945_1071941|CP026615_1893615_1896545|FN665653_2152896_2155826|CP082868_355837_356922|CP037811_2060292_2062961|CP075685_2103962_2106892|CP075683_2103964_2106894|CP075684_2103964_2106894|CP0…	26	40.6923076923077	CAS-TypeI-B	Bacteria	Clostridioides	Clostridioides difficile|Clostridioides difficile|Clostridioides difficile|Clostridioides difficile|Clostridioides difficile|Clostridioides difficile|Clostridioides difficile|Clostridioides difficile|Clostridioides difficile|Clostridioides difficile|Clostridioides difficile M120|Clostridioides difficile|Clostridioides difficile|Clostridioides difficile|Clostridioides difficile|Clostridioides diff…	92.9886063544973	forward	forward	reverse	forward	High	reverse|unknown|unknown|unknown|unknown|unknown|unknown|unknown|unknown|unknown|reverse|reverse|reverse|reverse|reverse|reverse|reverse|reverse|reverse|reverse|reverse|reverse|reverse|reverse|reverse|reverse	forward|forward|forward|forward|forward|forward|forward|forward|forward|forward|forward|forward|forward|forward|forward|forward|forward|forward|forward|forward|forward|forward|forward|forward|forward|forward	High|High|High|High|High|High|High|High|High|High|High|High|High|High|High|High|High|High|High|High|High|High|High|High|High|High	forward|not available|not available|not available|not available|not available|not available|not available|not available|forward|forward|not available|not available|not available|not available|not available|not available|not available|not available|not available|forward|forward|forward|forward|forward|forward
g_833	CAAGCTTATCAAGAAGGGTGAATGCTAATTCCCAGC	CP031133_1765934_1768150|CP062952_165397_167554|CP084012_18818_19238|CP069278_820676_823153|AP022868_1808870_1811409|CP048001_2008099_2010445|CP040235_1848866_1850828|CP010453_1923313_1925467|AP014658_1736132_1738286|CP084020_1945215_1946855|CP062940_724264_727702	11	32.7272727272727	CAS-TypeII-C	Bacteria	Bifidobacterium	Bifidobacterium longum subsp. longum (high GC Gram+) BORI|Bifidobacterium longum subsp. infantis (high GC Gram+) JCM 11660|Bifidobacterium longum (high GC Gram+) NBRC 114370|Bifidobacterium longum (high GC Gram+) HN001|Bifidobacterium longum (high GC Gram+) Jih1|Bifidobacterium longum (high GC Gram+) CACC 517|Bifidobacterium longum (high GC Gram+) ZJ1|Bifidobacterium longum (high GC Gram+) BG7|Bi…	48.4429015102762	forward	not available	forward	reverse	High	forward|forward|forward|forward|forward|forward|forward|forward|forward|forward|forward	reverse|reverse|reverse|reverse|reverse|reverse|reverse|reverse|reverse|reverse|reverse	High|High|High|High|High|High|High|High|High|High|High	not available|not available|not available|not available|not available|not available|not available|not available|not available|not available|not available
g_839	GTTGTGAATACCCTTCAAAATGAGAGCAGTCCCAAC	CP045564_1694207_1695571|CP079205_1686202_1687301|CP007204_1712114_1713001|CP003388_1855428_1856792|CP002346_1695512_1696876|LT906475_1697051_1698415	6	15.1666666666667	CAS-TypeII-C	Bacteria	Riemerella	Riemerella anatipestifer|Riemerella anatipestifer RA-YM|Riemerella anatipestifer Yb2|Riemerella anatipestifer ATCC 11845 = DSM 15868|Riemerella anatipestifer ATCC 11845 = DSM 15868|Riemerella anatipestifer	13.6621524786293	forward	unknown	unknown	reverse	High	unknown|unknown|unknown|unknown|unknown|unknown	reverse|reverse|reverse|reverse|reverse|reverse	High|High|High|High|High|High	not available|not available|unknown|unknown|unknown|unknown
g_841	GTTTTGGAACCATTCGAAACAGCACAGCTCTAAAAC	CP021773_1083339_1083836|CP020432_1143004_1143765|LT714196_963910_964737|CP051841_1009911_1010408|CP051843_1029329_1029826|CP051845_1215627_1216124|CP051846_1030369_1030866|CP051847_1029354_1029851|CP029561_908373_909068|CP022537_980031_980594|CP021869_900137_900964	11	8.63636363636364	CAS-TypeII-A	Bacteria	Streptococcus	Streptococcus agalactiae|Streptococcus sp. 'group B'|Streptococcus agalactiae|Streptococcus agalactiae|Streptococcus agalactiae|Streptococcus agalactiae|Streptococcus agalactiae|Streptococcus agalactiae|Streptococcus agalactiae|Streptococcus agalactiae|Streptococcus agalactiae	-43.9460374393259	reverse	reverse	unknown	reverse	High	unknown|unknown|unknown|unknown|unknown|unknown|unknown|unknown|unknown|unknown|unknown	reverse|reverse|reverse|reverse|reverse|reverse|reverse|reverse|reverse|reverse|reverse	High|High|High|High|High|High|High|High|High|High|High	reverse|reverse|reverse|not available|not available|not available|not available|not available|not available|reverse|reverse
g_842	GTTTTGGAACCATTCGAAACAGCACAGCTCTAAAAC	CP044091_1932932_1933693|CP051004_879598_880425|AL732656_951908_952801|CP021870_828589_829548	4	12.5	CAS-TypeII-A	Bacteria	Streptococcus	Streptococcus agalactiae|Streptococcus agalactiae 515|Streptococcus agalactiae NEM316|Streptococcus agalactiae	-41.7358890854973	reverse	reverse	unknown	reverse	High	unknown|unknown|unknown|unknown	reverse|reverse|reverse|reverse	High|High|High|High	not available|not available|reverse|reverse
g_843	GTTTTGGAACCATTCGAAACAGCACAGCTCTAAAAC	CP044090_811415_813034|HF952104_940236_940931|CP063198_942935_944091|AE009948_908164_909783|LR134512_915056_916344|LT545678_971240_971605|CP053891_944265_945026|CP053889_949343_950104|CP053888_965937_967754|CP053887_948440_948871|CP088933_983929_984492|CP038809_888425_890110|CP042000_948459_949550|CP041999_988825_990378|CP041998_939348_939977|CP058666_1623683_1624576|CP026082_968280_968843|AP0189…	40	17.6	CAS-TypeII-A	Bacteria	Streptococcus	Streptococcus agalactiae|Streptococcus agalactiae 09mas018883|Streptococcus agalactiae CJB111|Streptococcus agalactiae 2603V/R|Streptococcus agalactiae|Streptococcus agalactiae|Streptococcus agalactiae|Streptococcus agalactiae|Streptococcus agalactiae|Streptococcus agalactiae|Streptococcus agalactiae|Streptococcus agalactiae|Streptococcus agalactiae|Streptococcus agalactiae|Streptococcus agalacti…	-795.595932995269	reverse	reverse	unknown	reverse	High	unknown|unknown|unknown|unknown|unknown|unknown|unknown|unknown|unknown|unknown|unknown|unknown|unknown|unknown|unknown|unknown|unknown|unknown|unknown|unknown|unknown|unknown|unknown|unknown|unknown|unknown|unknown|unknown|unknown|unknown|unknown|unknown|unknown|unknown|unknown|unknown|unknown|unknown|unknown|unknown	reverse|reverse|reverse|reverse|reverse|reverse|reverse|reverse|reverse|reverse|reverse|reverse|reverse|reverse|reverse|reverse|reverse|reverse|reverse|reverse|reverse|reverse|reverse|reverse|reverse|reverse|reverse|reverse|reverse|reverse|reverse|reverse|reverse|reverse|reverse|reverse|reverse|reverse|reverse|reverse	High|High|High|High|High|High|High|High|High|High|High|High|High|High|High|High|High|High|High|High|High|High|High|High|High|High|High|High|High|High|High|High|High|High|High|High|High|High|High|High	not available|reverse|not available|reverse|reverse|reverse|not available|not available|not available|not available|not available|not available|not available|not available|not available|not available|not available|reverse|reverse|reverse|reverse|reverse|reverse|reverse|reverse|reverse|not available|not available|not available|not available|not available|not available|not available|not available|r…
g_844	GTTTTGGAACCATTCGAAACAGCACAGCTCTAAAAC	LS483342_1139022_1140047|CP003810_941238_941802|CP000114_986377_987336|CP053027_957640_958599|CP049938_942406_942970|CP034315_1538876_1539440|CP011327_942126_942690|CP011325_942380_942944|CP011326_936590_937088	9	10	CAS-TypeII-A	Bacteria	Streptococcus	Streptococcus agalactiae|Streptococcus agalactiae GD201008-001|Streptococcus agalactiae A909|Streptococcus agalactiae|Streptococcus agalactiae|Streptococcus agalactiae|Streptococcus agalactiae|Streptococcus agalactiae|Streptococcus agalactiae	-40.5756347134517	reverse	reverse	unknown	reverse	High	unknown|unknown|unknown|unknown|unknown|unknown|unknown|unknown|unknown	reverse|reverse|reverse|reverse|reverse|reverse|reverse|reverse|reverse	High|High|High|High|High|High|High|High|High	reverse|reverse|reverse|not available|not available|reverse|reverse|reverse|reverse
g_846	GTTTTGGAACCATTCGAAACAGCACAGCTCTAAAAC	CP010319_856653_857281|CP026084_898798_899691|CP020387_985619_986709|CP008813_936737_937893	4	13.75	CAS-TypeII-A	Bacteria	Streptococcus	Streptococcus agalactiae|Streptococcus agalactiae|Streptococcus agalactiae|Streptococcus agalactiae	-32.7125074370953	reverse	reverse	unknown	reverse	High	unknown|unknown|unknown|unknown	reverse|reverse|reverse|reverse	High|High|High|High	reverse|not available|not available|reverse
g_847	GTTTTGGAACCATTCGAAACAGCACAGCTCTAAAAC	CP012419_915875_916504|CP030845_911537_911638|CP025026_873875_874372|CP025029_911831_912394|CP025028_915859_916488|CP025027_873772_874401|CP021863_915874_916503|CP021866_915873_916502|CP021864_915875_916504|CP021865_915873_916502|CP016391_927723_928616|CP010875_866399_867028|CP010874_905749_906444	13	8.53846153846154	CAS-TypeI-C	Bacteria	Streptococcus	Streptococcus agalactiae|Streptococcus agalactiae|Streptococcus agalactiae|Streptococcus agalactiae|Streptococcus agalactiae|Streptococcus agalactiae|Streptococcus agalactiae|Streptococcus agalactiae|Streptococcus agalactiae|Streptococcus agalactiae|Streptococcus agalactiae|Streptococcus agalactiae|Streptococcus agalactiae	-29.7955756146113	reverse	reverse	unknown	reverse	High	unknown|unknown|unknown|unknown|unknown|unknown|unknown|unknown|unknown|unknown|unknown|unknown|unknown	reverse|reverse|reverse|reverse|reverse|reverse|reverse|reverse|reverse|reverse|reverse|reverse|reverse	High|High|High|High|High|High|High|High|High|High|High|High|High	reverse|reverse|reverse|reverse|reverse|reverse|reverse|reverse|reverse|reverse|reverse|reverse|reverse
g_848	GTTTTGGAACCATTCGAAACAGCACAGCTCTAAAAC	CP019978_1045243_1045938|CP086129_918283_919110|CP036376_1025856_1026353|CP021862_1045941_1046504	4	9.25	CAS-TypeI-C	Bacteria	Streptococcus	Streptococcus agalactiae|Streptococcus agalactiae|Streptococcus agalactiae|Streptococcus agalactiae	-1.50560218614833	unknown	reverse	unknown	reverse	High	unknown|unknown|unknown|unknown	reverse|reverse|reverse|reverse	High|High|High|High	reverse|not available|not available|reverse
g_851	GTCACTCCCCGCATGGGGAGTGCGGGTTGAAAT	CP089331_2211411_2214379|CP021140_1421169_1424689|CP089338_2072053_2074885|CP089334_2113453_2116555|CP089336_1229086_1232725|CP001726_2311210_2312387|CP089333_2186223_2190725	7	46	CAS-TypeI-C	Bacteria	Eggerthella	Eggerthella lenta|Eggerthella lenta|Eggerthella lenta|Eggerthella lenta|Eggerthella lenta|Eggerthella lenta DSM 2243|Eggerthella lenta	37.5264584478811	forward	forward	unknown	forward	High	unknown|unknown|unknown|unknown|unknown|unknown|unknown	forward|forward|forward|forward|forward|forward|forward	High|High|High|High|High|High|High	not available|forward|not available|not available|not available|forward|not available
g_852	GTTTAAAGTTTACCTATAAGGAATTGAAAC	CP004044_784774_785975|CP014673_791511_792648|CP014672_781568_782700|CP003992_784887_786088	4	17.5	CAS-TypeIII-D	Bacteria	Thermoclostridium	Thermoclostridium stercorarium subsp. stercorarium DSM 8532|Thermoclostridium stercorarium subsp. leptospartum DSM 9219|Thermoclostridium stercorarium subsp. thermolacticum DSM 2910|Thermoclostridium stercorarium subsp. stercorarium DSM 8532	16.62539891642	forward	forward	forward	reverse	Medium	forward|forward|forward|forward	reverse|reverse|reverse|reverse	Medium|Medium|Medium|Medium	forward|forward|forward|forward
g_855	GTTTTACGGTTACTTAAATCTTGAGAGTACAAAAAC	CP013689_1142204_1143363|LR594044_624784_626597|CP068056_1239874_1241687|LS483403_1150804_1152617	4	24.5	CAS-TypeII-C	Bacteria	Streptococcus	Streptococcus infantarius|Streptococcus lutetiensis|Streptococcus lutetiensis|Streptococcus lutetiensis	-0.266151161771578	unknown	reverse	forward	reverse	Medium	forward|forward|forward|forward	reverse|reverse|reverse|reverse	Medium|Medium|Medium|Medium	reverse|reverse|not available|reverse
g_860	GTTTTAGAGCTATGCTGTTTTGAATGGTCCCAAAACT	CP013840_790765_791065|CP045930_795992_796226|LS483432_841718_842018|AP023390_796526_796826|CP036531_791162_791462|CP036530_791085_791385|AP017629_791394_791694	7	3.85714285714286	CAS-TypeII-A	Bacteria	Streptococcus	Streptococcus pyogenes|Streptococcus pyogenes|Streptococcus pyogenes|Streptococcus pyogenes|Streptococcus pyogenes|Streptococcus pyogenes|Streptococcus pyogenes	0	unknown	unknown	forward	forward	High	forward|forward|forward|forward|forward|forward|forward	forward|forward|forward|forward|forward|forward|forward	High|High|High|High|High|High|High	unknown|not available|unknown|not available|not available|not available|unknown
g_864	GCTTCAATGGGGCCGCGGAGTCACTCCGCGGATCTAC	CP047971_2782309_2783815|LR792683_2780666_2782171|LR792684_2782309_2783815|CP047972_2780666_2782171	4	20	CAS-TypeIII-D	Bacteria	Kyrpidia	Kyrpidia spormannii|Kyrpidia spormannii|Kyrpidia spormannii|Kyrpidia spormannii	-12.4872273609316	reverse	not available	unknown	forward	Medium	unknown|unknown|unknown|unknown	forward|forward|forward|forward	Medium|Medium|Medium|Medium	not available|not available|not available|not available
g_866	GATTAATCCTAAAAGGAATTGAAAG	CP001400_827533_830035|AHJT01000001_853201_858642|AHJO01000001_858006_861905|CP001401_911635_916223	4	64.25	CAS-TypeI-A	Archaea	Sulfolobus	Sulfolobus islandicus M.14.25|Sulfolobus islandicus M.16.47|Sulfolobus islandicus M.16.23|Sulfolobus islandicus M.16.27	65.1685613469384	forward	forward	forward	reverse	High	forward|forward|forward|forward	reverse|reverse|reverse|reverse	High|High|High|High	forward|not available|not available|forward
g_868	GTTTTGGGACCATTCAAAATAACACAGCTCTAAAAC	CP007586_786100_786605|CP005941_789173_789736|CP032400_1968295_1969254|CP032401_1961741_1962700|CP024843_1409684_1410511|CP022392_799687_800646|CP017952_810005_810634|CP010783_830531_831358|CP007587_785809_786309	9	10.5555555555556	CAS-TypeII-A	Bacteria	Streptococcus	Streptococcus iniae|Streptococcus iniae SF1|Streptococcus iniae|Streptococcus iniae|Streptococcus iniae|Streptococcus iniae|Streptococcus iniae|Streptococcus iniae|Streptococcus iniae	-0.365970208757943	unknown	unknown	forward	reverse	High	forward|forward|forward|forward|forward|forward|forward|forward|forward	reverse|reverse|reverse|reverse|reverse|reverse|reverse|reverse|reverse	High|High|High|High|High|High|High|High|High	unknown|unknown|unknown|unknown|unknown|unknown|unknown|unknown|unknown
g_873	GTTGCAAGGGATTGAGCCCCGTAAGGGGATTGCGAC	CP053288_250199_250924|CP053287_551904_552093|AE017221_541152_541341|AE017222_212645_213370	4	5.5	CAS-TypeIII-A	Bacteria	Thermus	Thermus thermophilus|Thermus thermophilus|Thermus thermophilus HB27|Thermus thermophilus HB27	-9.98358359837886	reverse	forward	forward	forward	Low	forward|forward|forward|forward	forward|forward|forward|forward	Low|Low|Low|Low	not available|not available|not available|forward
g_877	GTTGTAGCTCCCTTTCTCATTTCGCAGTGCTACAAT	CP007524_611045_612597|LR134525_1523634_1524857|CP065653_1520637_1521860|CP020420_919752_920975|CP016680_1231427_1233112|CP016672_2104001_2105686|CP016660_1330782_1331807|FR774048_374160_375646|CP000381_400740_401369|AL157959_608413_609504|LR134528_81666_82625|LR134522_79793_81214|CP012694_2048542_2049765|CP016883_369739_371820|CP016654_548024_549709|CP016647_2115380_2117065|CP016646_949103_95085…	24	22.875	CAS-TypeII-C	Bacteria	Neisseria	Neisseria meningitidis|Neisseria meningitidis|Neisseria meningitidis|Neisseria meningitidis|Neisseria meningitidis|Neisseria meningitidis|Neisseria meningitidis|Neisseria meningitidis WUE 2594|Neisseria meningitidis 053442|Neisseria meningitidis Z2491|Neisseria meningitidis|Neisseria meningitidis|Neisseria meningitidis|Neisseria meningitidis|Neisseria meningitidis|Neisseria meningitidis|Neisseria…	-186.264727910354	reverse	unknown	forward	forward	High	forward|forward|forward|forward|forward|forward|forward|forward|forward|forward|forward|forward|forward|forward|forward|forward|forward|forward|forward|forward|forward|forward|forward|forward	forward|forward|forward|forward|forward|forward|forward|forward|forward|forward|forward|forward|forward|forward|forward|forward|forward|forward|forward|forward|forward|forward|forward|forward	High|High|High|High|High|High|High|High|High|High|High|High|High|High|High|High|High|High|High|High|High|High|High|High	unknown|unknown|not available|unknown|unknown|unknown|unknown|unknown|unknown|unknown|unknown|unknown|unknown|unknown|unknown|unknown|unknown|unknown|unknown|unknown|unknown|unknown|unknown|unknown
g_881	GTTTCAATCCACGCACTCGTGAGAGTGCGAC	CP029701_2919349_2923335|CP072027_3086143_3088516|CP072017_2927933_2931408|CP029702_2919267_2923253|CP029753_2919412_2923398	5	54.4	CAS-TypeI-C	Bacteria	Akkermansia	Akkermansia muciniphila|Akkermansia muciniphila|Akkermansia muciniphila|Akkermansia muciniphila|Akkermansia muciniphila	-44.4271646846096	reverse	not available	unknown	reverse	Low	unknown|unknown|unknown|unknown|unknown	reverse|reverse|reverse|reverse|reverse	Low|Low|Low|Low|Low	not available|not available|not available|not available|not available
g_882	GTCGCGCCCCGCACGGGCGCGTGGATTGAAAC	CP021380_5576114_5578733|CP086064_1035338_1037957|CP054845_968650_970071|AFXJ01000001_5485735_5488355|CP043328_5683715_5685070|CP040127_5296437_5298855|CP014999_5681102_5683721|CP015002_5617835_5620454|CP015001_5428082_5430701	9	34.5555555555556	CAS-TypeI-C	Bacteria	Pseudomonas	Pseudomonas aeruginosa|Pseudomonas aeruginosa|Pseudomonas aeruginosa|Pseudomonas aeruginosa 19BR|Pseudomonas aeruginosa|Pseudomonas aeruginosa|Pseudomonas aeruginosa|Pseudomonas aeruginosa|Pseudomonas aeruginosa	3.8093875199886	unknown	forward	forward	forward	Medium	forward|forward|forward|forward|forward|forward|forward|forward|forward	forward|forward|forward|forward|forward|forward|forward|forward|forward	Medium|Medium|Medium|Medium|Medium|Medium|Medium|Medium|Medium	forward|not available|not available|forward|not available|forward|forward|forward|forward
g_889	GTTTGTATCGTACCTATGAGGAATTGAAAC	CP000568_716798_720026|CP013828_1933649_1936892|CP002416_1930002_1933245|CP016502_1934120_1937363	4	48	CAS-TypeIII-D	Bacteria	Acetivibrio	Acetivibrio thermocellus ATCC 27405|Acetivibrio thermocellus AD2|Acetivibrio thermocellus DSM 1313|Acetivibrio thermocellus DSM 2360	1.24521790184898	unknown	forward	forward	reverse	High	forward|forward|forward|forward	reverse|reverse|reverse|reverse	High|High|High|High	forward|forward|forward|forward
g_890	GTGTTCCCCGCGCCAGCGGGGATAAA	CP010172_2215153_2215727|CP018109_3034725_3034933|CP027701_3828754_3828962|CP018121_3033653_3033861|CP018115_3034725_3034933|CP018103_3033653_3033861|CP091168_3095230_3095804|CP091159_3213006_3213580|CP088584_3732317_3732891|CP088576_703689_704263|CP083503_2217137_2217711|CP059119_853004_853578|CP076301_2066834_2067408|CP070098_3049925_3050499|CP044403_4026157_4026731|CP047609_3154584_3155158|CP0…	54	7.90740740740741	CAS-TypeI-E	Bacteria	Escherichia	Escherichia coli|Escherichia coli|Escherichia coli|Escherichia coli|Escherichia coli|Escherichia coli|Escherichia coli|Escherichia coli|Escherichia coli|Escherichia coli|Escherichia coli|Escherichia coli|Escherichia coli|Escherichia coli|Escherichia coli|Escherichia coli|Escherichia coli|Escherichia coli|Escherichia coli|Escherichia coli|Escherichia coli|Escherichia coli|Escherichia coli|Escheric…	0	unknown	unknown	unknown	forward	High	unknown|unknown|unknown|unknown|unknown|unknown|unknown|unknown|unknown|unknown|unknown|unknown|unknown|unknown|unknown|unknown|unknown|unknown|unknown|unknown|unknown|unknown|unknown|unknown|unknown|unknown|unknown|unknown|unknown|unknown|unknown|unknown|unknown|unknown|unknown|unknown|unknown|unknown|unknown|unknown|unknown|unknown|unknown|unknown|unknown|unknown|unknown|unknown|unknown|unknown…	forward|forward|forward|forward|forward|forward|forward|forward|forward|forward|forward|forward|forward|forward|forward|forward|forward|forward|forward|forward|forward|forward|forward|forward|forward|forward|forward|forward|forward|forward|forward|forward|forward|forward|forward|forward|forward|forward|forward|forward|forward|forward|forward|forward|forward|forward|forward|forward|forward|forward…	High|High|High|High|High|High|High|High|High|High|High|High|High|High|High|High|High|High|High|High|High|High|High|High|High|High|High|High|High|High|High|High|High|High|High|High|High|High|High|High|High|High|High|High|High|High|High|High|High|High|High|High|High|High	unknown|unknown|unknown|unknown|unknown|unknown|not available|not available|not available|not available|not available|not available|not available|not available|not available|not available|not available|unknown|unknown|unknown|unknown|unknown|unknown|unknown|unknown|not available|unknown|unknown|not available|not available|not available|not available|not available|not available|not available|not a…
g_891	GTGTTCCCCGCGCCAGCGGGGATAAA	CP057010_1173196_1173526|CP092701_2905405_2905754|CP057281_3678987_3679378|CP047594_3493354_3493745|CP057438_1052500_1052891|CP057435_1049403_1049794|CP057432_1049403_1049794|CP057420_1052500_1052891|CP057429_1049404_1049795|CP057417_1053836_1054227|CP057031_1110821_1111151|CP057018_1173196_1173526	12	5.66666666666667	CAS-TypeI-E	Bacteria	Escherichia	Escherichia coli|Escherichia coli|Escherichia coli|Escherichia coli|Escherichia coli|Escherichia coli|Escherichia coli|Escherichia coli|Escherichia coli|Escherichia coli|Escherichia coli|Escherichia coli	5.48041968129409	forward	not available	unknown	forward	High	unknown|unknown|unknown|unknown|unknown|unknown|unknown|unknown|unknown|unknown|unknown|unknown	forward|forward|forward|forward|forward|forward|forward|forward|forward|forward|forward|forward	High|High|High|High|High|High|High|High|High|High|High|High	not available|not available|not available|not available|not available|not available|not available|not available|not available|not available|not available|not available
g_892	GTGTTCCCCGCGTGGGCGGGGATGAACCG	CP012943_968334_971228|CP002819_1127636_1128517|CP051296_1994420_1995301|CP026307_1127596_1128477|CP012939_2010416_2011358|CP088235_1104368_1105249|CP034199_3612811_3613692|CP034195_2088956_2089837	8	18.25	CAS-TypeI-E	Bacteria	Ralstonia	Ralstonia solanacearum|Ralstonia solanacearum Po82|Ralstonia solanacearum|Ralstonia solanacearum|Ralstonia solanacearum|Ralstonia solanacearum|Ralstonia solanacearum|Ralstonia solanacearum	92.9131912147078	forward	forward	unknown	forward	High	unknown|unknown|unknown|unknown|unknown|unknown|unknown|unknown	forward|forward|forward|forward|forward|forward|forward|forward	High|High|High|High|High|High|High|High	forward|forward|not available|not available|forward|not available|forward|forward
g_893	TTTCTAAGCTGCCTATGCGGCAGTGAGC	CP083396_1532528_1535617|CP085871_1604497_1605544|CP085873_1651044_1652571|CP085791_1662303_1662990	4	26	CAS-TypeI-F	Bacteria	Pasteurella	Pasteurella canis|Pasteurella canis|Pasteurella canis|Pasteurella canis	-47.2115498210599	reverse	not available	unknown	reverse	High	unknown|unknown|unknown|unknown	reverse|reverse|reverse|reverse	High|High|High|High	not available|not available|not available|not available
g_899	GTGCTCCCCGCGCCAGCGGGGATGAGCC	CP066064_677711_681948|CP004085_2235719_2239970|AM942444_2288189_2292426|LT906481_1601243_1605480	4	69	CAS-TypeI-E	Bacteria	Corynebacterium	Corynebacterium urealyticum (high GC Gram+) FDAARGOS_994|Corynebacterium urealyticum DSM 7111 (high GC Gram+)|Corynebacterium urealyticum DSM 7109 (high GC Gram+)|Corynebacterium urealyticum (high GC Gram+) NCTC12011	0	unknown	forward	forward	forward	High	unknown|forward|forward|forward	forward|forward|forward|forward	High|High|High|High	not available|forward|forward|forward
g_902	GTTAATAATTAACCATTATGGAATGTAAAT	CP014673_2149249_2149575|CP004044_2074528_2074855|CP003992_2070280_2070607|CP014672_2130830_2131091	4	3.75	CAS-TypeIII-D	Bacteria	Thermoclostridium	Thermoclostridium stercorarium subsp. leptospartum DSM 9219|Thermoclostridium stercorarium subsp. stercorarium DSM 8532|Thermoclostridium stercorarium subsp. stercorarium DSM 8532|Thermoclostridium stercorarium subsp. thermolacticum DSM 2910	4.39669993543477	unknown	unknown	forward	reverse	Medium	forward|forward|forward|forward	reverse|reverse|reverse|reverse	Medium|Medium|Medium|Medium	unknown|unknown|unknown|unknown
g_906	ATTTACATACCACTTAGTTAATATAAAAC	CP012312_1555280_1555637|CP016104_1557411_1558098|CP012323_1510889_1511378|CP020380_3460709_3463696|CP020379_3460711_3463698|CP020378_3453908_3456960	6	26.3333333333333	CAS-TypeI-B	Bacteria	Clostridioides	Clostridioides difficile|Clostridioides difficile|Clostridioides difficile|Clostridioides difficile|Clostridioides difficile|Clostridioides difficile	-19.4986794658009	reverse	reverse	unknown	reverse	High	reverse|reverse|reverse|forward|forward|forward	reverse|reverse|reverse|reverse|reverse|reverse	High|High|High|High|High|High	reverse|reverse|reverse|reverse|reverse|reverse
g_907	ATTTACATACCACTTAGTTAATATAAAAC	CP019870_752098_753834|CP011968_3263096_3263644|FN668944_3121923_3122471|CP084369_1478882_1479430|CP037831_3284210_3284890|CP037822_3280998_3281678|CP037821_3285406_3287076|CP037813_3265467_3266147|CP037806_3264026_3264574|CP037805_3503238_3504777|CP037798_3117747_3118295|CP012309_3363081_3365008|CP027014_3112995_3113543|CP025045_3205103_3206773|CP022524_3271953_3273688|CP037853_931675_932356|CP0…	20	16.65	CAS-TypeI-B	Bacteria	Clostridioides	Clostridioides difficile|Clostridioides difficile ATCC 9689 = DSM 1296|Clostridioides difficile BI9|Clostridioides difficile|Clostridioides difficile|Clostridioides difficile|Clostridioides difficile|Clostridioides difficile|Clostridioides difficile|Clostridioides difficile|Clostridioides difficile|Clostridioides difficile|Clostridioides difficile|Clostridioides difficile|Clostridioides difficile…	-63.7650341759816	reverse	reverse	unknown	reverse	High	reverse|forward|forward|forward|forward|forward|forward|forward|forward|forward|forward|forward|forward|forward|forward|reverse|reverse|reverse|reverse|forward	reverse|reverse|reverse|reverse|reverse|reverse|reverse|reverse|reverse|reverse|reverse|reverse|reverse|reverse|reverse|reverse|reverse|reverse|reverse|reverse	High|High|High|High|High|High|High|High|High|High|High|High|High|High|High|High|High|High|High|High	reverse|reverse|reverse|not available|not available|not available|not available|not available|not available|not available|not available|reverse|reverse|reverse|reverse|not available|not available|not available|reverse|not available
g_908	ATTTACATACCACTTAGTTAATATAAAAC	CP026615_1845853_1846741|FN665653_2220611_2221499|CP082868_450954_451712|CP037811_2109820_2110708|CP075685_2171676_2172564|CP075683_2171678_2172566|CP075684_2171678_2172566|CP068553_345653_346541|CP068559_1563138_1564026|CP068555_4027714_4028602|CP021319_2138698_2139456|CP033216_2109237_2110125|CP033214_2195405_2196167|CP033213_2178009_2178771|CP019864_2226476_2227364|CP012325_2294084_2294972|CP0…	26	12.6923076923077	CAS-TypeI-B	Bacteria	Clostridioides	Clostridioides difficile|Clostridioides difficile M120|Clostridioides difficile|Clostridioides difficile|Clostridioides difficile|Clostridioides difficile|Clostridioides difficile|Clostridioides difficile|Clostridioides difficile|Clostridioides difficile|Clostridioides difficile|Clostridioides difficile|Clostridioides difficile|Clostridioides difficile|Clostridioides difficile|Clostridioides diff…	-28.4087975252536	reverse	reverse	unknown	reverse	High	reverse|forward|forward|forward|forward|forward|forward|forward|forward|forward|forward|forward|forward|forward|forward|forward|forward|forward|reverse|reverse|reverse|reverse|reverse|reverse|reverse|reverse	reverse|reverse|reverse|reverse|reverse|reverse|reverse|reverse|reverse|reverse|reverse|reverse|reverse|reverse|reverse|reverse|reverse|reverse|reverse|reverse|reverse|reverse|reverse|reverse|reverse|reverse	High|High|High|High|High|High|High|High|High|High|High|High|High|High|High|High|High|High|High|High|High|High|High|High|High|High	reverse|reverse|not available|not available|not available|not available|not available|not available|not available|not available|not available|reverse|reverse|reverse|reverse|reverse|reverse|reverse|not available|not available|not available|not available|not available|not available|not available|not available
g_912	GTCGCCCTCCGTGCGAGGGCGTGGATTGAAAC	CP012914_2425507_2426609|CP033318_1017607_1018643|CP033312_1019074_1020110|CP032339_1140825_1141927	4	15.5	CAS-TypeI-C	Bacteria	Azospirillum	Azospirillum brasilense|Azospirillum brasilense|Azospirillum brasilense|Azospirillum brasilense	0	unknown	forward	forward	forward	High	forward|forward|forward|forward	forward|forward|forward|forward	High|High|High|High	forward|not available|not available|forward
g_914	CCCTCAATGAAGCTCCGAAGCCGAGACTTCGGAGAT	CP007755_1506460_1507864|CP031703_653857_655261|CP004053_1511525_1512859|CP003497_1511664_1513068|CP003039_1511474_1512878|CP002915_1516463_1517867|CP003498_1511670_1513289|CP001515_1511615_1513233|CP001892_1517116_1518520|CP001606_1511547_1512951|CP001853_1516992_1518396|CP001213_642758_644162|CP085838_1516992_1518396|CP080571_1516417_1517821|CP069249_1517113_1518731|CP069248_1517112_1518730|CP0…	26	19.6538461538462	CAS-TypeI-G	Bacteria	Bifidobacterium	Bifidobacterium animalis (high GC Gram+) RH|Bifidobacterium animalis subsp. lactis (high GC Gram+) IDCC4301|Bifidobacterium animalis subsp. lactis Bl12 (high GC Gram+)|Bifidobacterium animalis subsp. lactis B420 (high GC Gram+)|Bifidobacterium animalis subsp. lactis BLC1 (high GC Gram+)|Bifidobacterium animalis subsp. lactis CNCM I-2494 (high GC Gram+)|Bifidobacterium animalis subsp. lactis Bi-07…	0	unknown	reverse	unknown	reverse	High	unknown|unknown|unknown|unknown|unknown|unknown|unknown|unknown|unknown|unknown|unknown|unknown|unknown|unknown|unknown|unknown|unknown|unknown|unknown|unknown|unknown|unknown|unknown|unknown|unknown|unknown	reverse|reverse|reverse|reverse|reverse|reverse|reverse|reverse|reverse|reverse|reverse|reverse|reverse|reverse|reverse|reverse|reverse|reverse|reverse|reverse|reverse|reverse|reverse|reverse|reverse|reverse	High|High|High|High|High|High|High|High|High|High|High|High|High|High|High|High|High|High|High|High|High|High|High|High|High|High	reverse|reverse|reverse|reverse|reverse|reverse|reverse|reverse|reverse|reverse|reverse|reverse|not available|not available|not available|not available|reverse|reverse|reverse|not available|not available|not available|not available|reverse|reverse|reverse
g_916	CCCTCAATGGTGTCCGGCCAAAATGACCGGATTAAT	OU916936_3112310_3112918|LR993206_3138023_3138630|FO203508_3164522_3165204|OU917921_3119699_3120307|OU917987_3116752_3117791	5	9.4	CAS-TypeI-G	Bacteria	Mycobacterium	Mycobacterium canettii|Mycobacterium canettii CIPT 140070002|Mycobacterium canettii CIPT 140070008|Mycobacterium canettii|Mycobacterium canettii	-25.8432425119368	reverse	reverse	unknown	forward	High	unknown|unknown|unknown|unknown|unknown	forward|forward|forward|forward|forward	High|High|High|High|High	not available|not available|reverse|not available|not available
g_918	CGGTTTATCCCCGCTAGCGCGGGGAACAC	CP020657_4732977_4734410|CP067380_1216173_1218400|CP063301_1384170_1385603|CP058180_1135443_1136632|CP055412_1139219_1140408|CP044527_1200561_1201627|CP056495_1122041_1123230	7	22.2857142857143	CAS-TypeI-E	Bacteria	Klebsiella	Klebsiella sp. M5al (enterobacteria)|Klebsiella grimontii (enterobacteria) 2481359|Klebsiella grimontii (enterobacteria) M5a1|Klebsiella grimontii (enterobacteria) RHBSTW-00039|Klebsiella grimontii (enterobacteria) RHBSTW-00054|Klebsiella grimontii (enterobacteria) SS141|Klebsiella oxytoca (enterobacteria) RHBSTW-00452	-19.6549133254032	reverse	reverse	reverse	reverse	High	unknown|reverse|reverse|reverse|reverse|reverse|reverse	reverse|reverse|reverse|reverse|reverse|reverse|reverse	High|High|High|High|High|High|High	reverse|not available|not available|not available|not available|not available|not available
g_919	CGGTTTATCCCCGCTAGCGCGGGGAACAC	CP053585_1435293_1436481|CP053326_1362992_1364548|CP029995_1019160_1020349|CP034697_1002242_1003431|CP034717_997537_998725|CP034702_1001122_1002313|LS483477_1014234_1015485|CP079838_1095876_1096270|CP079836_1076371_1076826|CP074598_903991_904325|CP074601_1005539_1006179|CP074594_1038684_1039749|CP065419_1055831_1056286|CP079839_275470_275864	14	14.1428571428571	CAS-TypeI-E	Bacteria	Salmonella	Salmonella enterica|Salmonella enterica subsp. salamae serovar 58:c:z6|Salmonella enterica subsp. salamae serovar 56:b:[1,5]|Salmonella enterica subsp. salamae serovar 42:r:-|Salmonella enterica subsp. salamae serovar 42:r:-|Salmonella enterica subsp. salamae serovar 42:r:-|Salmonella enterica subsp. salamae|Salmonella enterica subsp. salamae|Salmonella enterica subsp. salamae|Salmonella enterica…	-147.446487061853	reverse	reverse	reverse	reverse	High	unknown|reverse|reverse|reverse|reverse|reverse|reverse|reverse|reverse|reverse|reverse|reverse|reverse|unknown	reverse|reverse|reverse|reverse|reverse|reverse|reverse|reverse|reverse|reverse|reverse|reverse|reverse|reverse	High|High|High|High|High|High|High|High|High|High|High|High|High|High	not available|not available|reverse|reverse|reverse|reverse|reverse|not available|not available|not available|not available|not available|not available|not available
g_920	CGGTTTATCCCCGCTAGCGCGGGGAACAC	CP039757_3461355_3461688|CP075024_982877_983149|CP075031_948187_948459|CP075026_985548_985820|CP012344_918575_918908|CP043773_970235_970812|CP034773_3729179_3731284|CP074293_962001_964128	8	12.375	CAS-TypeI-E	Bacteria	Salmonella	Salmonella enterica subsp. enterica serovar Typhimurium|Salmonella enterica subsp. enterica serovar Kunzendorf|Salmonella enterica subsp. enterica serovar Kunzendorf|Salmonella enterica subsp. enterica serovar Choleraesuis|Salmonella enterica subsp. enterica serovar Choleraesuis str. ATCC 10708 (enterobacteria)|Salmonella enterica|Salmonella enterica subsp. enterica serovar Braenderup str. ATCC B…	-30.5256264494289	reverse	reverse	reverse	reverse	High	unknown|reverse|reverse|reverse|reverse|reverse|unknown|reverse	reverse|reverse|reverse|reverse|reverse|reverse|reverse|reverse	High|High|High|High|High|High|High|High	not available|not available|not available|not available|reverse|not available|reverse|not available
g_922	CGGTTTATCCCCGCTAGCGCGGGGAACAC	CP075026_967654_968109|CP012344_900681_901136|CP075024_964983_965438|CP075031_930293_930748	4	7	CAS-TypeI-E	Bacteria	Salmonella	Salmonella enterica subsp. enterica serovar Choleraesuis|Salmonella enterica subsp. enterica serovar Choleraesuis str. ATCC 10708 (enterobacteria)|Salmonella enterica subsp. enterica serovar Kunzendorf|Salmonella enterica subsp. enterica serovar Kunzendorf	-3.71240867213792	unknown	reverse	reverse	reverse	High	reverse|reverse|reverse|reverse	reverse|reverse|reverse|reverse	High|High|High|High	not available|reverse|not available|not available
g_928	GTTAACTGCCGTATAGGCAGCTTAGAAA	CP066223_1712276_1712904|CP017961_971683_972311|LR134532_1583643_1584151|CP072655_2201473_2202101	4	9.5	CAS-TypeII-C	Bacteria	Pasteurella	Pasteurella multocida|Pasteurella multocida|Pasteurella multocida|Pasteurella multocida	0	unknown	forward	forward	forward	High	forward|forward|forward|forward	forward|forward|forward|forward	High|High|High|High	not available|forward|forward|not available
g_929	GTTAACTGCCGTATAGGCAGCTTAGAAA	CP090520_1533034_1534861|CP020345_1389183_1390471|CP090521_1954462_1955750|CP007040_1587681_1589508	4	25.5	CAS-TypeII-C	Bacteria	Pasteurella	Pasteurella multocida|Pasteurella multocida subsp. multocida|Pasteurella multocida|Pasteurella multocida subsp. multocida str. HN07	16.1641906015313	forward	forward	forward	forward	High	forward|forward|forward|forward	forward|forward|forward|forward	High|High|High|High	not available|forward|not available|forward
g_931	GTTAACTGCCGTATAGGCAGCTTAGAAA	CP008918_89698_90745|CM002276_894432_896440|CM001580_2067209_2069097|AP025519_1901777_1902526|CP015572_246827_248114|CP015571_153080_153408|CP015570_259487_262456|CP015569_152480_152808|CP015560_259506_262595|CP015559_246369_247656|CP014618_2276956_2278123|CP006976_1610631_1611798|CP003328_1549120_1550407|CP003022_1595900_1603670|LT906458_1549696_1550743|CP087380_1583160_1586430|CP081487_1686883_…	46	34.8478260869565	CAS-TypeI-F	Bacteria	Pasteurella	Pasteurella multocida|Pasteurella multocida subsp. multocida P1062|Pasteurella multocida subsp. gallicida X73|Pasteurella multocida|Pasteurella multocida|Pasteurella multocida|Pasteurella multocida|Pasteurella multocida|Pasteurella multocida|Pasteurella multocida|Pasteurella multocida|Pasteurella multocida subsp. multocida HB01|Pasteurella multocida subsp. multocida str. HB03|Pasteurella multocid…	594.933194641523	forward	forward	forward	forward	High	forward|forward|forward|forward|forward|forward|forward|forward|forward|forward|forward|forward|forward|forward|forward|forward|forward|forward|forward|forward|forward|forward|forward|forward|forward|forward|forward|forward|forward|forward|forward|forward|forward|forward|forward|forward|forward|forward|forward|forward|forward|forward|forward|forward|forward|forward	forward|forward|forward|forward|forward|forward|forward|forward|forward|forward|forward|forward|forward|forward|forward|forward|forward|forward|forward|forward|forward|forward|forward|forward|forward|forward|forward|forward|forward|forward|forward|forward|forward|forward|forward|forward|forward|forward|forward|forward|forward|forward|forward|forward|forward|forward	High|High|High|High|High|High|High|High|High|High|High|High|High|High|High|High|High|High|High|High|High|High|High|High|High|High|High|High|High|High|High|High|High|High|High|High|High|High|High|High|High|High|High|High|High|High	forward|forward|forward|not available|forward|forward|forward|forward|forward|forward|forward|forward|forward|forward|forward|not available|not available|not available|not available|not available|not available|not available|forward|forward|forward|forward|forward|forward|forward|not available|not available|forward|forward|forward|forward|forward|forward|forward|forward|forward|forward|forward|for…
g_932	GTTAACTGCCGTATAGGCAGCTTAGAAA	CP023516_948011_952301|LR134514_1543527_1547037|CP044077_246535_248484|CP023972_1017343_1021633|AE004439_2080625_2082755|CP028927_2128875_2130706|CP013291_2124693_2126461|CP020347_1869168_1870455|CM001581_2146974_2149883|CP059065_1603281_1604329|CP058992_1603281_1604329|CP059064_1603281_1604329|CP030096_679989_681037|CP020405_1190158_1193067|CP058995_1529372_1530420|CP058994_1529372_1530420|CP058…	21	29.6190476190476	CAS-TypeI-F	Bacteria	Pasteurella	Pasteurella multocida|Pasteurella multocida subsp. septica|Pasteurella multocida|Pasteurella multocida|Pasteurella multocida subsp. multocida str. Pm70|Pasteurella multocida|Pasteurella multocida|Pasteurella multocida subsp. septica|Pasteurella multocida subsp. gallicida P1059|Pasteurella multocida|Pasteurella multocida|Pasteurella multocida|Pasteurella multocida|Pasteurella multocida|Pasteurella…	75.1188199380971	forward	forward	forward	forward	High	forward|forward|forward|forward|forward|forward|forward|forward|forward|forward|forward|forward|forward|forward|forward|forward|forward|forward|forward|forward|forward	forward|forward|forward|forward|forward|forward|forward|forward|forward|forward|forward|forward|forward|forward|forward|forward|forward|forward|forward|forward|forward	High|High|High|High|High|High|High|High|High|High|High|High|High|High|High|High|High|High|High|High|High	forward|forward|not available|forward|forward|forward|forward|forward|forward|not available|not available|not available|forward|forward|not available|not available|not available|not available|forward|forward|not available
g_934	AGTTTTGGTACCATTCTAAACAACATGACTCTAAAAC	LR962021_1282082_1282382|CP025020_1738161_1738659|CP002621_1738187_1738685|CP086564_1768838_1769336|CP086566_1768469_1768967|CP025021_1738175_1738673|LR962382_1287185_1287485|CP046108_1234036_1234336	8	5.875	CAS-TypeII-A	Bacteria	Enterococcus	Enterococcus faecalis|Enterococcus faecalis OG1RF|Enterococcus faecalis OG1RF|Enterococcus faecalis|Enterococcus faecalis|Enterococcus faecalis|Enterococcus faecalis|Enterococcus faecalis	-8.78919333169231	reverse	unknown	forward	reverse	High	forward|forward|forward|forward|forward|forward|forward|forward	reverse|reverse|reverse|reverse|reverse|reverse|reverse|reverse	High|High|High|High|High|High|High|High	not available|unknown|unknown|not available|not available|unknown|not available|not available
g_942	GTTACAGACGAACCCTAGTTGGGTTGAAGC	CP001868_2102185_2103823|CP039140_261859_263338|CP007554_183775_185254|CP007551_2593665_2595303|CP039139_2737079_2738717|CP001871_344522_346001	6	23	CAS-TypeI-B	Archaea	Haloferax	Haloferax mediterranei ATCC 33500 (euryarchaeotes) CGMCC 1.2087|Haloferax mediterranei ATCC 33500 (euryarchaeotes) 8047bda|Haloferax mediterranei ATCC 33500 (euryarchaeotes)|Haloferax mediterranei ATCC 33500 (euryarchaeotes)|Haloferax mediterranei ATCC 33500 (euryarchaeotes) 8047bda|Haloferax mediterranei ATCC 33500 (euryarchaeotes) CGMCC 1.2087	-4.9187299074228	unknown	unknown	forward	forward	Medium	forward|forward|forward|forward|forward|forward	forward|forward|forward|forward|forward|forward	Medium|Medium|Medium|Medium|Medium|Medium	not available|unknown|not available|not available|not available|unknown
g_943	TATTCGATAACTACCCCGAAGAAGAGGGGACGAGAAC	CP025023_46190_46591|CP083259_92193_92446|CP092072_71446_71776|CP023076_46190_46591	4	4.25	CAS-TypeIII-A	Bacteria	Staphylococcus	Staphylococcus argenteus|Staphylococcus aureus|Staphylococcus argenteus|Staphylococcus argenteus	3.82798344115693	unknown	unknown	unknown	reverse	High	unknown|unknown|unknown|unknown	reverse|reverse|reverse|reverse	High|High|High|High	unknown|not available|not available|unknown
g_952	GTTTTAGTCCCTTTTTAAATTTCTTTATGGTAAAATA	CP023543_1112873_1113372|CP017862_1592981_1593215|CP010058_1525944_1526310|CP045789_1112802_1113301	4	5.5	CAS-TypeII-C	Bacteria	Campylobacter	Campylobacter jejuni|Campylobacter jejuni|Campylobacter jejuni subsp. jejuni|Campylobacter jejuni	13.3882308431466	forward	reverse	forward	forward	High	forward|forward|forward|forward	forward|forward|forward|forward	High|High|High|High	reverse|reverse|reverse|not available
g_954	GAGTTCCCCACGCCAGCGGGGATAAACCG	CP053045_989675_990313|CM001142_340596_341234|CP086604_4175690_4176023|CP055955_1514107_1514685|CP057463_3861476_3862115|CP055599_3836615_3837254	6	9	CAS-TypeI-E	Bacteria	Escherichia	Escherichia fergusonii|Escherichia fergusonii ECD227|Escherichia fergusonii|Escherichia fergusonii|Escherichia fergusonii|Escherichia fergusonii	7.02581022915961	forward	forward	forward	forward	High	forward|forward|forward|forward|forward|forward	forward|forward|forward|forward|forward|forward	High|High|High|High|High|High	not available|forward|not available|not available|not available|not available
g_957	GTTGAACAATAACAAGAGTTGTATTTAAAT	CP035785_1573835_1574124|HG530135_1573835_1574124|AE015927_1570766_1571383|CP035787_1573835_1574124	4	5.25	CAS-TypeI-B	Bacteria	Clostridium	Clostridium tetani|Clostridium tetani 12124569|Clostridium tetani E88|Clostridium tetani	7.08489440585398	forward	forward	forward	reverse	Medium	forward|forward|forward|forward	reverse|reverse|reverse|reverse	Medium|Medium|Medium|Medium	forward|forward|forward|forward
g_960	GTTCGTAGCGTGCCTATGAGGAATGGAAAC	CP047971_2711423_2727644|LR792683_2709794_2726016|LR792684_2711423_2727644|CP047972_2709794_2726016	4	240	CAS-TypeIII-D	Bacteria	Kyrpidia	Kyrpidia spormannii|Kyrpidia spormannii|Kyrpidia spormannii|Kyrpidia spormannii	0	unknown	not available	forward	reverse	Medium	forward|forward|forward|forward	reverse|reverse|reverse|reverse	Medium|Medium|Medium|Medium	not available|not available|not available|not available
g_962	CGGTTCATCCCCGCGCAGGCGGGGAACAC	CP003183_1567520_1569683|CP000394_1523030_1525193|CP018190_1522948_1525233|CP018195_1523043_1525206	4	35.5	CAS-TypeI-E	Bacteria	Granulibacter	Granulibacter bethesdensis|Granulibacter bethesdensis CGDNIH1|Granulibacter bethesdensis|Granulibacter bethesdensis	-9.64130811159743	reverse	unknown	forward	reverse	High	forward|forward|forward|forward	reverse|reverse|reverse|reverse	High|High|High|High	unknown|unknown|unknown|unknown
g_9	TTTTCCCCACATGCGTGGGGTTGAACC	CP092203_3112350_3112511|CP092206_3134077_3134164|CP040840_1147890_1147977|CP040843_1138650_1138737	4	1.25	CAS-TypeI-E	Bacteria	Leptospira	Leptospira weilii (bacteria) FMAS_PD2|Leptospira weilii (bacteria) FMAS_RT1|Leptospira weilii (bacteria) CUDO6|Leptospira weilii (bacteria) CUD13	4.53929516753504	unknown	not available	unknown	forward	High	unknown|unknown|unknown|unknown	forward|forward|forward|forward	High|High|High|High	not available|not available|not available|not available
g_10	TTTTCCCCACATGCGTGGGGTTGAACC	CP092203_3112845_3112932|CP092206_3133655_3133743|CP040840_1147468_1147556|CP040843_1138228_1138316	4	1	CAS-TypeI-E	Bacteria	Leptospira	Leptospira weilii (bacteria) FMAS_PD2|Leptospira weilii (bacteria) FMAS_RT1|Leptospira weilii (bacteria) CUDO6|Leptospira weilii (bacteria) CUD13	0	unknown	not available	unknown	forward	High	unknown|unknown|unknown|unknown	forward|forward|forward|forward	High|High|High|High	not available|not available|not available|not available
g_16	GTCGCACTCCGCAAGGAGTGCGTGGATTGAAAC	CP071807_2505758_2505995|CP072050_2505622_2505859|CP073284_2505669_2505906|CP001071_2507588_2507825|CP042830_2505602_2505839	5	3	CAS-TypeII-C	Bacteria	Akkermansia	Akkermansia muciniphila ATCC BAA-835|Akkermansia muciniphila|Akkermansia muciniphila|Akkermansia muciniphila ATCC BAA-835|Akkermansia muciniphila	0	unknown	not available	forward	forward	Medium	forward|forward|forward|forward|forward	forward|forward|forward|forward|forward	Medium|Medium|Medium|Medium|Medium	not available|not available|not available|not available|not available
g_32	GTTCACTGCCGTACAGGCAGCTTAGAAA	CP083620_3127025_3127534|LT992502_1593329_1593838|CP083641_1396912_1397421|CP077206_1538233_1538742|CP083643_2950715_2951224	5	8	CAS-TypeI-F	Bacteria	Enterobacter	Enterobacter bugandensis|Enterobacter bugandensis|Enterobacter bugandensis|Enterobacter bugandensis|Enterobacter bugandensis	0	unknown	forward	forward	forward	High	forward|forward|forward|forward|forward	forward|forward|forward|forward|forward	High|High|High|High|High	not available|forward|not available|not available|not available
g_33	GTTCACTGCCGTACAGGCAGCTTAGAAA	CP083620_3144269_3144538|LT992502_1576325_1576594|CP083641_1379908_1380177|CP077206_1521229_1521498|CP083643_2967959_2968228	5	4	CAS-TypeI-F	Bacteria	Enterobacter	Enterobacter bugandensis|Enterobacter bugandensis|Enterobacter bugandensis|Enterobacter bugandensis|Enterobacter bugandensis	0	unknown	forward	forward	forward	High	forward|forward|forward|forward|forward	forward|forward|forward|forward|forward	High|High|High|High|High	not available|forward|not available|not available|not available
g_49	GTTCACTGCCGTACAGGCAGCTTAGAAA	CP024970_878471_878799|FN666575_879195_879523|CP063691_1084822_1085150|CP063688_1088499_1088827|CP055227_872598_872926|CP050263_876070_876398|CP050244_876070_876398|CP050242_875948_876276|CP050258_876070_876398|CP050240_875597_875925	10	5	CAS-TypeI-E	Bacteria	Erwinia	Erwinia amylovora|Erwinia amylovora ATCC 49946|Erwinia amylovora|Erwinia amylovora|Erwinia amylovora|Erwinia amylovora|Erwinia amylovora|Erwinia amylovora|Erwinia amylovora|Erwinia amylovora	0	unknown	forward	forward	forward	High	forward|forward|forward|forward|forward|forward|forward|forward|forward|forward	forward|forward|forward|forward|forward|forward|forward|forward|forward|forward	High|High|High|High|High|High|High|High|High|High	forward|forward|not available|not available|not available|not available|not available|not available|not available|not available
g_57	GTTCACTGCCGCACAGGCAGCTTAGAAAT	CP033696_1293339_1293545|CP064124_2212423_2212629|CP010023_2379374_2379580|AE017042_2539218_2539424	4	3	CAS-TypeI-F	Bacteria	Yersinia	Yersinia pestis|Yersinia pestis|Yersinia pestis str. Pestoides B|Yersinia pestis biovar Microtus str. 91001	0	unknown	not available	forward	forward	High	unknown|forward|unknown|unknown	forward|forward|forward|forward	High|High|High|High	not available|not available|not available|not available
g_61	GGGACCAGCCCCGCGCGTGCGGGGACAAC	CP002896_6438603_6438875|CP003777_6448465_6448737|CP002000_6438560_6438832|CP003729_6448530_6448802	4	4	CAS-TypeI-E	Bacteria	Amycolatopsis	Amycolatopsis mediterranei S699 (high GC Gram+)|Amycolatopsis mediterranei RB (high GC Gram+)|Amycolatopsis mediterranei U32 (high GC Gram+)|Amycolatopsis mediterranei S699 (high GC Gram+) 15e5259	0	unknown	reverse	forward	reverse	High	forward|forward|forward|forward	reverse|reverse|reverse|reverse	High|High|High|High	reverse|reverse|reverse|reverse
g_62	GGGACCAGCCCCGCGCGTGCGGGGACAAC	CP002896_6441416_6441811|CP003777_6451277_6451672|CP002000_6441372_6441767|CP003729_6451342_6451737	4	6	CAS-TypeI-E	Bacteria	Amycolatopsis	Amycolatopsis mediterranei S699 (high GC Gram+)|Amycolatopsis mediterranei RB (high GC Gram+)|Amycolatopsis mediterranei U32 (high GC Gram+)|Amycolatopsis mediterranei S699 (high GC Gram+) 15e5259	0	unknown	reverse	forward	reverse	High	forward|forward|forward|forward	reverse|reverse|reverse|reverse	High|High|High|High	reverse|reverse|reverse|reverse
g_63	GGGACCAGCCCCGCGCGTGCGGGGACAAC	CP003729_6451877_6452148|CP002896_6441951_6442222|CP002000_6441907_6442178|CP003777_6451812_6452083	4	4	CAS-TypeI-E	Bacteria	Amycolatopsis	Amycolatopsis mediterranei S699 (high GC Gram+) 15e5259|Amycolatopsis mediterranei S699 (high GC Gram+)|Amycolatopsis mediterranei U32 (high GC Gram+)|Amycolatopsis mediterranei RB (high GC Gram+)	0	unknown	reverse	forward	reverse	High	forward|forward|forward|forward	reverse|reverse|reverse|reverse	High|High|High|High	reverse|reverse|reverse|reverse
g_64	GGGACCAGCCCCGCGCGTGCGGGGACAAC	CP003777_6446642_6447640|CP003729_6446707_6447705|CP002000_6436737_6437735|CP002896_6436780_6437778	4	16	CAS-TypeI-E	Bacteria	Amycolatopsis	Amycolatopsis mediterranei RB (high GC Gram+)|Amycolatopsis mediterranei S699 (high GC Gram+) 15e5259|Amycolatopsis mediterranei U32 (high GC Gram+)|Amycolatopsis mediterranei S699 (high GC Gram+)	0	unknown	reverse	forward	reverse	High	forward|forward|forward|forward	reverse|reverse|reverse|reverse	High|High|High|High	reverse|reverse|reverse|reverse
g_65	GTCTTCCCCACGCAGGTGGGGGTGTTTC	CP046737_2326865_2329211|CP045719_2838142_2840549|CP001235_343449_345856|CP000627_2836101_2838508	4	38.75	CAS-TypeI-E	Bacteria	Vibrio	Vibrio cholerae|Vibrio cholerae O395|Vibrio cholerae O395|Vibrio cholerae O395	18.6059297402084	forward	unknown	unknown	forward	High	unknown|unknown|unknown|unknown	forward|forward|forward|forward	High|High|High|High	not available|not available|unknown|unknown
g_73	GTCGCACCCTCACGGGCGCGTGAATTGAAGT	CP025832_2107205_2107300|CP025830_2107182_2107277|CP025833_2107229_2107324|CP025831_2107127_2107222	4	1	CAS-TypeII-C	Bacteria	Akkermansia	Akkermansia muciniphila|Akkermansia muciniphila|Akkermansia muciniphila|Akkermansia muciniphila	0	unknown	not available	unknown	reverse	Low	unknown|unknown|unknown|unknown	reverse|reverse|reverse|reverse	Low|Low|Low|Low	not available|not available|not available|not available
g_82	GTTTTTTGTGTACCTATAGGGGATTGAAAC	CP002726_340554_340850|CP004390_340549_340845|CP002809_340590_340886|CP004347_340585_340881	4	4	CAS	Bacteria	Hydrogenobaculum	Hydrogenobaculum sp. 3684 (aquificales)|Hydrogenobaculum sp. SN (aquificales)|Hydrogenobaculum sp. SHO (aquificales)|Hydrogenobaculum sp. HO (aquificales)	0	unknown	forward	unknown	forward	Medium	unknown|unknown|unknown|unknown	forward|forward|forward|forward	Medium|Medium|Medium|Medium	forward|forward|forward|forward
g_87	GTTCACTGCCGCCCAGGCAGCTTAGAAA	CP018456_1099894_1102981|CP078518_3330098_3333185|CP078519_1021993_1025080|CP078515_4720302_4723389|CP078513_1099894_1102981	5	51	CAS-TypeI-F	Bacteria	Shewanella	Shewanella algae|Shewanella algae|Shewanella algae|Shewanella algae|Shewanella algae	0	unknown	forward	unknown	forward	High	unknown|unknown|unknown|unknown|unknown	forward|forward|forward|forward|forward	High|High|High|High|High	forward|not available|not available|not available|not available
g_97	GATTAACAGTAACATTAGATGTATTTAAAT	CP039703_610461_614214|CP016333_582928_586681|CP014705_623697_627450|CP013353_554563_558382|CP013489_781962_785715	5	57.2	CAS-TypeI-B	Bacteria	Clostridium	Clostridium butyricum|Clostridium butyricum|Clostridium butyricum|Clostridium butyricum|Clostridium butyricum	23.8376893161469	forward	forward	forward	forward	Medium	unknown|forward|forward|forward|forward	forward|forward|forward|forward|forward	Medium|Medium|Medium|Medium|Medium	forward|forward|forward|forward|forward
g_102	GTTCACTGCCGCGTAGGCAGCTCAGAAA	LT853882_379760_379966|LT853880_3843930_3844136|LT853885_3888267_3888473|CP016833_3888250_3888456|CP016830_3888251_3888457	5	3	CAS-TypeI-F	Bacteria	Xanthomonas	Xanthomonas fragariae|Xanthomonas fragariae|Xanthomonas fragariae|Xanthomonas fragariae|Xanthomonas fragariae	0	unknown	forward	forward	forward	High	unknown|forward|forward|forward|forward	forward|forward|forward|forward|forward	High|High|High|High|High	forward|forward|forward|forward|forward
g_105	GAGTTCCCCGCGCCAGTGGGGATAAACC	CP018237_3655701_3655789|CP088030_4503232_4503320|CP001164_3728524_3728612|CP008957_3711753_3711841|CP073617_4482288_4482376|CP073619_4482790_4482878|CP088060_4503982_4504070|CP088058_4503571_4503659|CP088050_4503789_4503877|CP088052_4507107_4507195|CP088044_4455660_4455748|CP088042_4503783_4503871|CP088056_4503808_4503896|CP088040_4502714_4502802|CP088067_4503793_4503881|CP088048_4503260_4503348…	94	1	CAS-TypeI-E	Bacteria	Escherichia	Escherichia coli|Escherichia coli|Escherichia coli O157:H7 str. EC4115|Escherichia coli O157:H7 str. EDL933|Escherichia coli|Escherichia coli|Escherichia coli|Escherichia coli|Escherichia coli|Escherichia coli|Escherichia coli|Escherichia coli|Escherichia coli|Escherichia coli|Escherichia coli|Escherichia coli|Escherichia coli|Escherichia coli|Escherichia coli|Escherichia coli|Escherichia coli|Es…	0	unknown	not available	forward	forward	High	forward|forward|forward|forward|forward|forward|forward|forward|forward|forward|forward|forward|forward|forward|forward|forward|forward|forward|forward|forward|forward|forward|forward|forward|forward|forward|forward|forward|forward|forward|forward|forward|forward|forward|forward|forward|forward|forward|forward|forward|forward|forward|forward|forward|forward|forward|forward|forward|forward|forward…	forward|forward|forward|forward|forward|forward|forward|forward|forward|forward|forward|forward|forward|forward|forward|forward|forward|forward|forward|forward|forward|forward|forward|forward|forward|forward|forward|forward|forward|forward|forward|forward|forward|forward|forward|forward|forward|forward|forward|forward|forward|forward|forward|forward|forward|forward|forward|forward|forward|forward…	High|High|High|High|High|High|High|High|High|High|High|High|High|High|High|High|High|High|High|High|High|High|High|High|High|High|High|High|High|High|High|High|High|High|High|High|High|High|High|High|High|High|High|High|High|High|High|High|High|High|High|High|High|High|High|High|High|High|High|High|High|High|High|High|High|High|High|High|High|High|High|High|High|High|High|High|High|High|High|High…	not available|not available|not available|not available|not available|not available|not available|not available|not available|not available|not available|not available|not available|not available|not available|not available|not available|not available|not available|not available|not available|not available|not available|not available|not available|not available|not available|not available|not ava…
g_106	GTCTCAGGTAGATGTCAGATCAATCAGTTCAAGAGC	CP016823_1907541_1909094|CP051227_1313411_1314964|CP021426_2122438_2123991|CP046395_2262778_2264331|CP031290_2265926_2267479|FM179322_2265921_2267474|AP011548_2260327_2261880|LR698954_2265921_2267474|CP073915_1907589_1909142|CP073317_1907629_1909182|CP044506_2261991_2263544|CP025428_2262780_2264333|CP020016_1763215_1764768	13	23	CAS-TypeII-A	Bacteria	Lacticaseibacillus	Lacticaseibacillus rhamnosus|Lacticaseibacillus rhamnosus|Lacticaseibacillus rhamnosus|Lacticaseibacillus rhamnosus GG|Lacticaseibacillus rhamnosus GG|Lacticaseibacillus rhamnosus GG|Lacticaseibacillus rhamnosus GG|Lacticaseibacillus rhamnosus|Lacticaseibacillus rhamnosus|Lacticaseibacillus rhamnosus|Lacticaseibacillus rhamnosus|Lacticaseibacillus rhamnosus|Lacticaseibacillus rhamnosus	0	unknown	forward	forward	forward	Medium	forward|unknown|unknown|forward|forward|forward|forward|forward|forward|forward|forward|forward|forward	forward|forward|forward|forward|forward|forward|forward|forward|forward|forward|forward|forward|forward	Medium|Medium|Medium|Medium|Medium|Medium|Medium|Medium|Medium|Medium|Medium|Medium|Medium	forward|not available|forward|not available|forward|forward|forward|not available|not available|not available|not available|forward|forward
g_110	GTCGCTCCTCGTGAACGCGGGGAGCGTGGGTTGAAAC	CP065375_8640457_8644530|CP070500_462548_466621|CP000113_8579181_8583254|CP080534_8785653_8789726	4	57	CAS-TypeI-C	Bacteria	Myxococcus	Myxococcus xanthus (d-proteobacteria) DK1622::pDPO-Mxn116-Pvan-Tpase|Myxococcus xanthus DZ2 (d-proteobacteria)|Myxococcus xanthus DK 1622 (d-proteobacteria)|Myxococcus xanthus (d-proteobacteria) ATCC 27925	0	unknown	forward	unknown	forward	Medium	unknown|unknown|unknown|unknown	forward|forward|forward|forward	Medium|Medium|Medium|Medium	not available|not available|forward|not available
g_128	GAGTTCCCCGCGCCAGCGGGGATAAACCGC	OU349849_3529372_3529828|CP031341_3515270_3515542|CP031345_3538647_3538919|CP031353_3263665_3263876|CP031349_3452137_3452409|CP031347_3452089_3452361|CP007136_3524109_3524320|CP031355_3515313_3515585|CP028379_3452156_3452428|CP024659_3452143_3452415|CP027319_1712960_1713232|AP019708_3478666_3478877|CP035772_3515687_3515959|CP006027_3524112_3524323|CP027362_1929965_1930236|CP035770_3515455_3515727…	18	3.94444444444444	CAS-TypeI-E	Bacteria	Escherichia	Escherichia coli|Escherichia coli O145|Escherichia coli O145|Escherichia coli O145|Escherichia coli O145|Escherichia coli O145|Escherichia coli O145:H28 str. RM12581|Escherichia coli O145|Escherichia coli O145 str. RM9872|Escherichia coli|Escherichia coli|Escherichia coli O145:H28|Escherichia coli O145|Escherichia coli O145:H28 str. RM13514|Escherichia coli|Escherichia coli O145|Escherichia coli|…	24.5196533046661	forward	unknown	forward	forward	High	forward|forward|forward|forward|forward|forward|forward|forward|forward|forward|forward|forward|forward|forward|forward|forward|forward|forward	forward|forward|forward|forward|forward|forward|forward|forward|forward|forward|forward|forward|forward|forward|forward|forward|forward|forward	High|High|High|High|High|High|High|High|High|High|High|High|High|High|High|High|High|High	not available|not available|not available|not available|not available|not available|unknown|not available|unknown|not available|not available|not available|not available|unknown|unknown|not available|unknown|not available
g_133	GTTTCAATCCCTAATAGGGAGTAAGTAAAATTGCAAT	CP070233_3350059_3351105|JABWAH010000001_3346725_3347771|JABWAG010000001_3346725_3347771|JABWAF010000001_3338711_3339757	4	14	CAS-TypeIII-B	Bacteria	Dolichospermum	Dolichospermum sp. DET69 (cyanobacteria)|Dolichospermum sp. DET67|Dolichospermum sp. DET66|Dolichospermum sp. DET50	0	unknown	not available	unknown	reverse	Medium	unknown|unknown|unknown|unknown	reverse|reverse|reverse|reverse	Medium|Medium|Medium|Medium	not available|not available|not available|not available
g_137	GTTTAAATTACACTAAGTTAGTTATAAAT	CP028526_678241_678863|FN668941_3499448_3500070|FN665654_3510931_3511553|CP029423_3585725_3586347|FN545816_3572161_3572783|CP059592_3502481_3503103|FN538970_3491430_3492052|CM000287_3481755_3482377|LR698984_3417638_3418260|CP073752_3547282_3547904|CP028530_3512990_3513612|CP028525_3520949_3521571|CP028528_3435564_3436186|CP028527_3497108_3497730|CP028523_3446835_3447457|CP012320_3544034_3544656|C…	29	9	CAS-TypeI-B	Bacteria	Clostridioides	Clostridioides difficile|Clostridioides difficile BI1|Clostridioides difficile 2007855|Clostridioides difficile R20291|Clostridioides difficile R20291|Clostridioides difficile CD196|Clostridioides difficile CD196|Clostridioides difficile QCD-32g58|Clostridioides difficile|Clostridioides difficile|Clostridioides difficile|Clostridioides difficile|Clostridioides difficile|Clostridioides difficile|C…	0	unknown	unknown	unknown	forward	High	unknown|unknown|unknown|unknown|unknown|unknown|unknown|unknown|unknown|unknown|unknown|unknown|unknown|unknown|unknown|unknown|unknown|unknown|unknown|unknown|unknown|unknown|unknown|unknown|unknown|unknown|unknown|unknown|unknown	forward|forward|forward|forward|forward|forward|forward|forward|forward|forward|forward|forward|forward|forward|forward|forward|forward|forward|forward|forward|forward|forward|forward|forward|forward|forward|forward|forward|forward	High|High|High|High|High|High|High|High|High|High|High|High|High|High|High|High|High|High|High|High|High|High|High|High|High|High|High|High|High	unknown|unknown|unknown|not available|unknown|not available|unknown|unknown|not available|not available|unknown|unknown|unknown|unknown|unknown|unknown|unknown|unknown|unknown|unknown|unknown|unknown|unknown|unknown|unknown|unknown|unknown|unknown|not available
g_138	GTGCTCAACGCCTTCCGGCATCACGGCGAGCGGCAC	CP065375_8945557_8949342|CP070500_767648_771433|CP000113_8884281_8888066|CP080534_9090753_9094538	4	52	CAS-TypeI-C	Bacteria	Myxococcus	Myxococcus xanthus (d-proteobacteria) DK1622::pDPO-Mxn116-Pvan-Tpase|Myxococcus xanthus DZ2 (d-proteobacteria)|Myxococcus xanthus DK 1622 (d-proteobacteria)|Myxococcus xanthus (d-proteobacteria) ATCC 27925	0	unknown	unknown	unknown	reverse	Low	unknown|unknown|unknown|unknown	reverse|reverse|reverse|reverse	Low|Low|Low|Low	not available|not available|unknown|not available
g_145	GTTCACTGCCGTACAGGCAGCTTAGA	CP056034_2896182_2896508|CBVU010000007_77679_78005|CBVT010000007_77697_78023|CBVS010000007_77697_78023|FN434113_2891678_2892004|CP063694_1965169_1965495|CP063697_2853728_2854054|CP066796_2896585_2896911|CP066794_2896197_2896523|CP066780_2895788_2896114|CP064855_2897111_2897437	11	5	CAS-TypeI-E	Bacteria	Erwinia	Erwinia amylovora|Erwinia amylovora LA637|Erwinia amylovora LA636|Erwinia amylovora LA635|Erwinia amylovora CFBP1430|Erwinia amylovora|Erwinia amylovora|Erwinia amylovora|Erwinia amylovora|Erwinia amylovora|Erwinia amylovora	0	unknown	unknown	forward	forward	High	forward|forward|forward|forward|forward|forward|forward|forward|forward|forward|forward	forward|forward|forward|forward|forward|forward|forward|forward|forward|forward|forward	High|High|High|High|High|High|High|High|High|High|High	not available|unknown|unknown|unknown|unknown|not available|not available|not available|not available|not available|not available
g_152	GTTTCCATACCTCTAAGGAAGTATTGAAAC	CP010967_1509899_1510461|CP011107_1519927_1520489|CP004077_1519929_1520491|AE000512_1519912_1520474|CP011108_1519927_1520489	5	8	CAS-TypeIII-B	Bacteria	Thermotoga	Thermotoga maritima (thermotogales) Tma200|Thermotoga maritima MSB8 (thermotogales) 90ce495|Thermotoga maritima MSB8 (thermotogales) 0489932|Thermotoga maritima MSB8 (thermotogales)|Thermotoga maritima (thermotogales) Tma100	0	unknown	reverse	forward	reverse	Medium	forward|forward|forward|forward|forward	reverse|reverse|reverse|reverse|reverse	Medium|Medium|Medium|Medium|Medium	reverse|reverse|reverse|reverse|reverse
g_153	GTTTCCATACCTCTAAGGAAGTATTGAAAC	CP010967_1621778_1622004|AE000512_1631790_1632016|CP004077_1631808_1632034|CP011107_1631806_1632032|CP011108_1631806_1632032	5	3	CAS-TypeIII-B	Bacteria	Thermotoga	Thermotoga maritima (thermotogales) Tma200|Thermotoga maritima MSB8 (thermotogales)|Thermotoga maritima MSB8 (thermotogales) 0489932|Thermotoga maritima MSB8 (thermotogales) 90ce495|Thermotoga maritima (thermotogales) Tma100	0	unknown	reverse	forward	reverse	Medium	forward|forward|forward|forward|forward	reverse|reverse|reverse|reverse|reverse	Medium|Medium|Medium|Medium|Medium	reverse|reverse|reverse|reverse|reverse
g_158	GATTAACATTAACATGAGATGTATTTAAAT	CP016086_2817546_2819664|CP006721_2818156_2820274|CP016092_2818157_2820275|CP016089_2818158_2820276	4	32	CAS-TypeI-B	Bacteria	Clostridium	Clostridium saccharobutylicum|Clostridium saccharobutylicum DSM 13864|Clostridium saccharobutylicum|Clostridium saccharobutylicum	0	unknown	forward	forward	reverse	Medium	forward|forward|forward|forward	reverse|reverse|reverse|reverse	Medium|Medium|Medium|Medium	forward|forward|forward|forward
g_159	GTTTTGTTTGTACCTATAGGGGATTGAAAC	CP002726_1023888_1024384|CP004390_1024045_1024541|CP002809_1024000_1024496|CP004347_1024077_1024573	4	7	CAS	Bacteria	Hydrogenobaculum	Hydrogenobaculum sp. 3684 (aquificales)|Hydrogenobaculum sp. SN (aquificales)|Hydrogenobaculum sp. SHO (aquificales)|Hydrogenobaculum sp. HO (aquificales)	0	unknown	forward	forward	forward	Medium	forward|forward|forward|forward	forward|forward|forward|forward	Medium|Medium|Medium|Medium	forward|forward|forward|forward
g_163	GTTGAACCTTAACATAGGATGTATTTAAAT	CP013019_699973_700532|CP013018_699973_700532|CP009268_699979_700538|CP009267_699979_700538	4	8	CAS-TypeI-B	Bacteria	Clostridium	Clostridium pasteurianum|Clostridium pasteurianum DSM 525 = ATCC 6013|Clostridium pasteurianum DSM 525 = ATCC 6013|Clostridium pasteurianum DSM 525 = ATCC 6013	0	unknown	forward	forward	forward	Medium	forward|forward|forward|forward	forward|forward|forward|forward	Medium|Medium|Medium|Medium	forward|forward|forward|forward
g_164	GTTGAACCTTAACATAGGATGTATTTAAAT	CP013019_2831683_2834144|CP013018_2832672_2835133|CP009268_2831919_2834380|CP009267_2831711_2834172	4	37	CAS-TypeI-B	Bacteria	Clostridium	Clostridium pasteurianum|Clostridium pasteurianum DSM 525 = ATCC 6013|Clostridium pasteurianum DSM 525 = ATCC 6013|Clostridium pasteurianum DSM 525 = ATCC 6013	0	unknown	forward	forward	forward	Medium	forward|forward|forward|forward	forward|forward|forward|forward	Medium|Medium|Medium|Medium	forward|forward|forward|forward
g_170	GTTGGGAAAGCCCTTATTTTGAAGGGTATCTACAAC	CP010992_1284454_1285538|CP054518_1284447_1285531|CP054517_1284413_1285497|CP054516_1284409_1285493|CP054515_1284454_1285538|CP054514_1284414_1285498|CP054513_1284414_1285498|CP054512_1284414_1285498|CP054511_1284414_1285498|CP054510_1284409_1285493|CP054509_1284414_1285498|CP054508_1284414_1285498|CP054507_1284453_1285537|CP013012_1288183_1289516	14	16	CAS-TypeII-C	Bacteria	Flavobacterium	Flavobacterium columnare|Flavobacterium columnare|Flavobacterium columnare|Flavobacterium columnare|Flavobacterium columnare|Flavobacterium columnare|Flavobacterium columnare|Flavobacterium columnare|Flavobacterium columnare|Flavobacterium columnare|Flavobacterium columnare|Flavobacterium columnare|Flavobacterium columnare|Flavobacterium columnare	14.9514563527641	forward	unknown	unknown	forward	Medium	unknown|unknown|unknown|unknown|unknown|unknown|unknown|unknown|unknown|unknown|unknown|unknown|unknown|unknown	forward|forward|forward|forward|forward|forward|forward|forward|forward|forward|forward|forward|forward|forward	Medium|Medium|Medium|Medium|Medium|Medium|Medium|Medium|Medium|Medium|Medium|Medium|Medium|Medium	unknown|not available|not available|not available|not available|not available|not available|not available|not available|not available|not available|not available|not available|not available
g_173	TTTCTAAGCTGCCTGTACGGCAGTGAA	CP028758_1834111_1834257|CP057839_3039554_3039700|CP057643_1514615_1514761|CP083585_3081414_3081560|CP057861_1337685_1337831|CP057841_3039554_3039700|CP057234_1375496_1375642	7	2	CAS-TypeI-E	Bacteria	Escherichia	Escherichia coli|Escherichia coli|Escherichia coli|Escherichia coli|Escherichia coli|Escherichia coli|Escherichia coli	0	unknown	not available	unknown	reverse	High	unknown|unknown|unknown|unknown|unknown|unknown|unknown	reverse|reverse|reverse|reverse|reverse|reverse|reverse	High|High|High|High|High|High|High	not available|not available|not available|not available|not available|not available|not available
g_175	CTTTCAACTCTATAGAAGATTAAC	CP008822_1104309_1114654|CP000682_1104327_1114672|CP012176_1104343_1114688|CP012175_1104343_1114688|CP012174_1104341_1114686|CP012173_1104339_1114684|CP012172_1104343_1114688	7	161	CAS-TypeI-A	Archaea	Metallosphaera	Metallosphaera sedula|Metallosphaera sedula DSM 5348|Metallosphaera sedula|Metallosphaera sedula|Metallosphaera sedula|Metallosphaera sedula|Metallosphaera sedula	0	unknown	reverse	forward	reverse	High	forward|forward|forward|forward|forward|forward|forward	reverse|reverse|reverse|reverse|reverse|reverse|reverse	High|High|High|High|High|High|High	not available|reverse|reverse|reverse|reverse|reverse|reverse
g_178	GTTTTAGATTAACTATATGGAATGTAAA	CP029152_1820723_1821016|CP003939_1689019_1689312|FN668375_1720082_1720375|CP029154_1779875_1780168|CP016102_1769659_1769952	5	4	CAS-TypeI-B	Bacteria	Clostridioides	Clostridioides difficile|Clostridioides difficile BJ08|Clostridioides difficile M68|Clostridioides difficile|Clostridioides difficile	0	unknown	not available	unknown	forward	Medium	unknown|unknown|unknown|unknown|unknown	forward|forward|forward|forward|forward	Medium|Medium|Medium|Medium|Medium	not available|not available|not available|not available|not available
g_183	GTTTCAAACCCTCGAAGGATCTCTACAAAC	CP008822_1136076_1136591|CP000682_1136094_1136609|CP012176_1136110_1136625|CP012175_1136110_1136625|CP012174_1136108_1136623|CP012173_1136106_1136621|CP012172_1136110_1136625	7	7	CAS-TypeI-A	Archaea	Metallosphaera	Metallosphaera sedula|Metallosphaera sedula DSM 5348|Metallosphaera sedula|Metallosphaera sedula|Metallosphaera sedula|Metallosphaera sedula|Metallosphaera sedula	0	unknown	reverse	unknown	reverse	High	unknown|unknown|unknown|unknown|unknown|unknown|unknown	reverse|reverse|reverse|reverse|reverse|reverse|reverse	High|High|High|High|High|High|High	not available|reverse|reverse|reverse|reverse|reverse|reverse
g_188	GTCGCGCCCCACGCGGGCGCGTGGATTGAAAC	CP031560_1676883_1678039|CP076042_1676884_1678040|CP069605_1676883_1678039|CP069604_1676883_1678039|CP069603_1676883_1678039|CP069602_1676883_1678039|CP069601_1676883_1678039|CP069600_1676883_1678039|CP069599_1676887_1678043|CP069598_1676883_1678039|CP069597_1676883_1678039|CP069596_1676883_1678039|CP069595_1676883_1678039	13	17	CAS-TypeI-C	Bacteria	Dickeya	Dickeya dianthicola|Dickeya dianthicola|Dickeya dianthicola|Dickeya dianthicola|Dickeya dianthicola|Dickeya dianthicola|Dickeya dianthicola|Dickeya dianthicola|Dickeya dianthicola|Dickeya dianthicola|Dickeya dianthicola|Dickeya dianthicola|Dickeya dianthicola	0	unknown	forward	forward	forward	Low	forward|forward|forward|forward|forward|forward|forward|forward|forward|forward|forward|forward|forward	forward|forward|forward|forward|forward|forward|forward|forward|forward|forward|forward|forward|forward	Low|Low|Low|Low|Low|Low|Low|Low|Low|Low|Low|Low|Low	forward|not available|not available|not available|not available|not available|not available|not available|not available|not available|not available|not available|not available
g_195	ATTTACATTCCATATAGTTAATATAAAAC	CP019870_1257179_1257736|CP076401_2700076_2700633|CP037821_2781544_2782101|CP037805_2999790_3000347|CP025047_2660823_2661380|CP025045_2701031_2701588|CP022524_2767972_2768529|CP037820_2847645_2848202|CP037801_964430_964987	9	8	CAS-TypeI-B	Bacteria	Clostridioides	Clostridioides difficile|Clostridioides difficile|Clostridioides difficile|Clostridioides difficile|Clostridioides difficile|Clostridioides difficile|Clostridioides difficile|Clostridioides difficile|Clostridioides difficile	0	unknown	reverse	forward	reverse	High	forward|forward|forward|forward|forward|forward|forward|forward|forward	reverse|reverse|reverse|reverse|reverse|reverse|reverse|reverse|reverse	High|High|High|High|High|High|High|High|High	reverse|not available|not available|not available|reverse|reverse|reverse|not available|not available
g_200	CGGTTCAACCCCACGCATGTGGGGAAAAG	CP012029_412489_412698|CP047370_428000_428209|CP047372_428022_428231|CP047332_428013_428222|CP047334_485549_485758|CP047330_428004_428213|CP047504_438638_438847|CP015814_412489_412698|CP047520_428011_428220	9	3	CAS-TypeI-E	Bacteria	Leptospira	Leptospira borgpetersenii serovar Ballum (bacteria) 56604|Leptospira borgpetersenii (bacteria) R23|Leptospira borgpetersenii (bacteria) R6|Leptospira borgpetersenii (bacteria) R28|Leptospira borgpetersenii (bacteria) Mo4|Leptospira borgpetersenii (bacteria) R29|Leptospira borgpetersenii (bacteria) R14|Leptospira borgpetersenii str. 4E (bacteria)|Leptospira borgpetersenii (bacteria) R6L	0	unknown	reverse	forward	reverse	High	forward|forward|forward|forward|forward|forward|forward|forward|forward	reverse|reverse|reverse|reverse|reverse|reverse|reverse|reverse|reverse	High|High|High|High|High|High|High|High|High	reverse|not available|not available|not available|not available|not available|not available|reverse|not available
g_207	GTTTTTATCTTACCTATGAGGAATTGAAAC	CP002835_1972138_1972898|CP016916_2552581_2552940|CP016622_2553170_2553529|CP012712_2553171_2553530	4	6.5	CAS-TypeI-B	Bacteria	Parageobacillus	Parageobacillus thermoglucosidasius C56-YS93|Parageobacillus thermoglucosidasius|Parageobacillus thermoglucosidasius|Parageobacillus thermoglucosidasius	12.1798803215059	forward	forward	forward	reverse	High	forward|forward|forward|forward	reverse|reverse|reverse|reverse	High|High|High|High	forward|forward|forward|forward
g_229	CTATTCCCCACATGCGTGGGGTTGAACCG	CP072622_2950062_2950532|CP026671_1088257_1088727|CP072618_359632_360102|CP072626_2950127_2950597|CP072624_2950474_2950944|CP072628_2950165_2950635|CP072630_2949690_2950160|CP072620_2950136_2950606	8	7	CAS-TypeI-E	Bacteria	Leptospira	Leptospira borgpetersenii (bacteria) FMAS_PN4|Leptospira borgpetersenii serovar Ceylonica (bacteria) Piyasena|Leptospira borgpetersenii (bacteria) FMAS_AP9|Leptospira borgpetersenii (bacteria) FMAS_AP4|Leptospira borgpetersenii (bacteria) FMAS_PN2|Leptospira borgpetersenii (bacteria) FMAS_AP3|Leptospira borgpetersenii (bacteria) FMAS_AP2|Leptospira borgpetersenii (bacteria) FMAS_AP8	0	unknown	forward	unknown	forward	High	unknown|unknown|unknown|unknown|unknown|unknown|unknown|unknown	forward|forward|forward|forward|forward|forward|forward|forward	High|High|High|High|High|High|High|High	not available|forward|not available|not available|not available|not available|not available|not available
g_233	TTGAACAATAACATGAGATGTATTTAAAT	CP013686_1456768_1456860|CP014174_1036269_1036361|CP014219_1036600_1036692|CP013850_1037292_1037384	4	1	CAS-TypeIII-A	Bacteria	Clostridium	Clostridium botulinum|Clostridium botulinum|Clostridium botulinum|Clostridium botulinum	0	unknown	not available	unknown	reverse	High	unknown|unknown|unknown|unknown	reverse|reverse|reverse|reverse	High|High|High|High	not available|not available|not available|not available
g_250	GTGTTCCCCACGGGCGTGGGGATGAACCG	CP069325_4106946_4107403|CP069336_2642393_2642850|CP069335_2642399_2642856|CP069334_2642394_2642851|CP069333_2642222_2642679|CP069330_2642934_2643391|CP069327_2642234_2642691|CP069328_2642253_2642710|CP069326_2642212_2642669|CP069324_2642246_2642703|CP069323_2641828_2642285|CP069332_4106855_4107312|CP069331_4107160_4107617|CP069329_4106519_4106976	14	7	CAS-TypeI-F	Bacteria	Pseudomonas	Pseudomonas aeruginosa|Pseudomonas aeruginosa|Pseudomonas aeruginosa|Pseudomonas aeruginosa|Pseudomonas aeruginosa|Pseudomonas aeruginosa|Pseudomonas aeruginosa|Pseudomonas aeruginosa|Pseudomonas aeruginosa|Pseudomonas aeruginosa|Pseudomonas aeruginosa|Pseudomonas aeruginosa|Pseudomonas aeruginosa|Pseudomonas aeruginosa	0	unknown	not available	unknown	forward	High	unknown|unknown|unknown|unknown|unknown|unknown|unknown|unknown|unknown|unknown|unknown|unknown|unknown|unknown	forward|forward|forward|forward|forward|forward|forward|forward|forward|forward|forward|forward|forward|forward	High|High|High|High|High|High|High|High|High|High|High|High|High|High	not available|not available|not available|not available|not available|not available|not available|not available|not available|not available|not available|not available|not available|not available
g_256	GTGTTCCCCGTAAGTACGGGGATAAACCG	CP032329_1888635_1892453|LN681227_1814199_1815691|FN667742_1814463_1815955|CP060401_1888639_1892457	4	43	CAS-TypeI-E	Bacteria	Xenorhabdus	Xenorhabdus nematophila|Xenorhabdus nematophila AN6/1|Xenorhabdus nematophila ATCC 19061|Xenorhabdus nematophila	18.9972059874192	forward	forward	forward	forward	High	unknown|forward|forward|unknown	forward|forward|forward|forward	High|High|High|High	forward|forward|forward|not available
g_258	GCTGTTTCCAATGGTTCAAAGATACTAATTTGAAAGCAAATCACAAC	CP036555_392239_394276|CP083623_1630119_1632156|CP036550_357366_357719|CR626927_4661170_4663207|CP043610_3903007_3904052	5	19	CAS-TypeII-C	Bacteria	Bacteroides	Bacteroides fragilis|Bacteroides fragilis|Bacteroides fragilis|Bacteroides fragilis NCTC 9343|Bacteroides fragilis	23.7829458818584	forward	reverse	forward	forward	High	forward|unknown|forward|forward|forward	forward|forward|forward|forward|forward	High|High|High|High|High	reverse|not available|reverse|reverse|not available
g_260	GTCGCACCCTCACGGGTGCGTGGATTGAAAC	CP072049_1094559_1095369|CP072051_2684704_2685514|CP072048_2646360_2647170|CP072047_2648193_2649003|CP072018_2646365_2647175	5	12	CAS-TypeI-C	Bacteria	Akkermansia	Akkermansia muciniphila|Akkermansia muciniphila|Akkermansia muciniphila|Akkermansia muciniphila|Akkermansia muciniphila	0	unknown	not available	unknown	forward	Low	unknown|unknown|unknown|unknown|unknown	forward|forward|forward|forward|forward	Low|Low|Low|Low|Low	not available|not available|not available|not available|not available
g_262	GTCGCACCCTCACGGGTGCGTGGATTGAAAC	CP029701_2307918_2309375|CP072017_2312096_2315628|CP029702_2307823_2309280|CP029753_2307957_2309414	4	30	CAS-TypeI-C	Bacteria	Akkermansia	Akkermansia muciniphila|Akkermansia muciniphila|Akkermansia muciniphila|Akkermansia muciniphila	17.4729609612471	forward	not available	unknown	forward	Low	unknown|unknown|unknown|unknown	forward|forward|forward|forward	Low|Low|Low|Low	not available|not available|not available|not available
g_281	GTTGCGAACTATCACAAAGATAGTA	CP079205_2124627_2124729|CP007204_2155195_2155297|CP081931_2064691_2064793|CP081928_2120090_2120192|CP072186_2042063_2042165|CP076675_750115_750217|CP045564_2139261_2139363|CP088073_2191257_2191359|CP007503_2123665_2123767	9	1	CAS-TypeII-C	Bacteria	Riemerella	Riemerella anatipestifer RA-YM|Riemerella anatipestifer Yb2|Riemerella anatipestifer|Riemerella anatipestifer|Riemerella anatipestifer|Riemerella anatipestifer|Riemerella anatipestifer|Riemerella anatipestifer|Riemerella anatipestifer	0	unknown	not available	forward	reverse	High	forward|forward|forward|forward|forward|forward|forward|forward|forward	reverse|reverse|reverse|reverse|reverse|reverse|reverse|reverse|reverse	High|High|High|High|High|High|High|High|High	not available|not available|not available|not available|not available|not available|not available|not available|not available
g_301	GGGACCACCCCCGCGTGCGCGGGGACCACTC	CP029338_2448224_2448437|CP004370_4431989_4432202|CP056773_4517613_4517826|CP059254_4533196_4533409	4	3	CAS-TypeI-E	Bacteria	Streptomyces	Streptomyces sp. SM17 (high GC Gram+)|Streptomyces albidoflavus|Streptomyces violascens (high GC Gram+) YIM 100212|Streptomyces albidoflavus	0	unknown	not available	unknown	reverse	High	unknown|unknown|unknown|unknown	reverse|reverse|reverse|reverse	High|High|High|High	not available|not available|not available|not available
g_303	GTTTCCATACCTCTAAGGAATTATTGAAAC	CP010967_412_3105|CP011107_412_3105|CP004077_412_3105|AE000512_412_3105|CP011108_412_3105	5	40	CAS-TypeIII-B	Bacteria	Thermotoga	Thermotoga maritima (thermotogales) Tma200|Thermotoga maritima MSB8 (thermotogales) 90ce495|Thermotoga maritima MSB8 (thermotogales) 0489932|Thermotoga maritima MSB8 (thermotogales)|Thermotoga maritima (thermotogales) Tma100	0	unknown	reverse	forward	reverse	High	forward|forward|forward|forward|forward	reverse|reverse|reverse|reverse|reverse	High|High|High|High|High	reverse|reverse|reverse|reverse|reverse
g_304	GTTTCCATACCTCTAAGGAATTATTGAAAC	CP010967_369173_369734|CP011107_369173_369734|CP004077_369173_369734|AE000512_369170_369731|CP011108_369173_369734	5	8	CAS-TypeIII-B	Bacteria	Thermotoga	Thermotoga maritima (thermotogales) Tma200|Thermotoga maritima MSB8 (thermotogales) 90ce495|Thermotoga maritima MSB8 (thermotogales) 0489932|Thermotoga maritima MSB8 (thermotogales)|Thermotoga maritima (thermotogales) Tma100	0	unknown	reverse	forward	reverse	High	forward|forward|forward|forward|forward	reverse|reverse|reverse|reverse|reverse	High|High|High|High|High	reverse|reverse|reverse|reverse|reverse
g_305	GTTTCCATACCTCTAAGGAATTATTGAAAC	CP010967_396571_397136|CP011107_396571_397136|CP004077_396571_397136|AE000512_396568_397133|CP011108_396571_397136	5	8	CAS-TypeIII-B	Bacteria	Thermotoga	Thermotoga maritima (thermotogales) Tma200|Thermotoga maritima MSB8 (thermotogales) 90ce495|Thermotoga maritima MSB8 (thermotogales) 0489932|Thermotoga maritima MSB8 (thermotogales)|Thermotoga maritima (thermotogales) Tma100	0	unknown	reverse	forward	reverse	High	forward|forward|forward|forward|forward	reverse|reverse|reverse|reverse|reverse	High|High|High|High|High	reverse|reverse|reverse|reverse|reverse
g_308	GTTCACTGCCGCATAGGCAGCTTAGAAA	CP031560_4025008_4025575|CP017638_3556293_3556800|CP076042_4025013_4025580|CP069605_4025008_4025575|CP069604_4025008_4025575|CP069603_4025008_4025575|CP069602_4025008_4025575|CP069601_4025017_4025584|CP069600_4025008_4025575|CP069599_4025012_4025579|CP069598_4025008_4025575|CP069597_4025008_4025575|CP069596_4025008_4025575|CP069595_4025008_4025575	14	8.92857142857143	CAS-TypeI-C	Bacteria	Dickeya	Dickeya dianthicola|Dickeya dianthicola RNS04.9|Dickeya dianthicola|Dickeya dianthicola|Dickeya dianthicola|Dickeya dianthicola|Dickeya dianthicola|Dickeya dianthicola|Dickeya dianthicola|Dickeya dianthicola|Dickeya dianthicola|Dickeya dianthicola|Dickeya dianthicola|Dickeya dianthicola	3.86271778432667	unknown	forward	forward	forward	High	forward|forward|forward|forward|forward|forward|forward|forward|forward|forward|forward|forward|forward|forward	forward|forward|forward|forward|forward|forward|forward|forward|forward|forward|forward|forward|forward|forward	High|High|High|High|High|High|High|High|High|High|High|High|High|High	forward|forward|not available|not available|not available|not available|not available|not available|not available|not available|not available|not available|not available|not available
g_309	GAGTTCACTGCCGTACAGGCAGCTTAGAAA	CP057266_4559508_4559657|CP077242_4495970_4496119|CP031282_2041681_2041830|CP083638_1823268_1823417|CP042945_398974_399123|CU928158_1059916_1060065|CP066085_2913471_2913620|CP055955_2292273_2292422|CP057692_4525631_4525780|CP057657_4560936_4561085|CP057463_4599277_4599426|CP055599_4542415_4542564|CM001142_1069790_1069939	13	2	CAS-TypeI-E	Bacteria	Escherichia	Escherichia fergusonii|Escherichia fergusonii|Escherichia fergusonii|Escherichia fergusonii|Escherichia fergusonii|Escherichia fergusonii ATCC 35469|Escherichia fergusonii|Escherichia fergusonii|Escherichia fergusonii|Escherichia fergusonii|Escherichia fergusonii|Escherichia fergusonii|Escherichia fergusonii ECD227	0	unknown	not available	forward	forward	High	forward|unknown|unknown|unknown|unknown|forward|forward|forward|forward|forward|forward|forward|forward	forward|forward|forward|forward|forward|forward|forward|forward|forward|forward|forward|forward|forward	High|High|High|High|High|High|High|High|High|High|High|High|High	not available|not available|not available|not available|not available|not available|not available|not available|not available|not available|not available|not available|not available
g_315	ATTTACATACCACATAGTTAATATAAAA	CP016102_1772554_1772778|CP003939_1691914_1692138|FN668375_1722977_1723201|CP019860_1710276_1710500|CP029152_1823618_1823842|CP029154_1782770_1782994	6	3	CAS-TypeI-B	Bacteria	Clostridioides	Clostridioides difficile|Clostridioides difficile BJ08|Clostridioides difficile M68|Clostridioides difficile|Clostridioides difficile|Clostridioides difficile	0	unknown	not available	forward	reverse	High	forward|forward|forward|forward|forward|forward	reverse|reverse|reverse|reverse|reverse|reverse	High|High|High|High|High|High	not available|not available|not available|not available|not available|not available
g_320	CTTTTCTCCGCGTATGCGGAGGTAGTTCC	CP015190_21677_21766|CP015185_21678_21767|CP015186_21678_21767|CP015191_21678_21767|CP015192_21679_21768|CP015183_21678_21767|CP015189_21678_21767|CP003421_21678_21767|CP015184_21678_21767|CP015188_21677_21766|CP015187_21677_21766	11	1	CAS-TypeI-E	Bacteria	Corynebacterium	Corynebacterium pseudotuberculosis (high GC Gram+) 46|Corynebacterium pseudotuberculosis (high GC Gram+) 35|Corynebacterium pseudotuberculosis (high GC Gram+) 36|Corynebacterium pseudotuberculosis (high GC Gram+) 48|Corynebacterium pseudotuberculosis (high GC Gram+) 34|Corynebacterium pseudotuberculosis (high GC Gram+) 32|Corynebacterium pseudotuberculosis (high GC Gram+) 43|Corynebacterium pseud…	0	unknown	forward	unknown	forward	High	unknown|unknown|unknown|unknown|unknown|unknown|unknown|unknown|unknown|unknown|unknown	forward|forward|forward|forward|forward|forward|forward|forward|forward|forward|forward	High|High|High|High|High|High|High|High|High|High|High	forward|forward|forward|forward|forward|forward|forward|forward|forward|forward|forward
g_326	GTTGTGAATTGCTTACATTTAACTGTATCTTTGTGATACTGCACAAC	CP016376_2969174_2970838|LS483376_3518373_3520345|CP050128_3518376_3520348|CP014338_2969163_2970827	4	23	CAS-TypeII-C	Bacteria	Elizabethkingia	Elizabethkingia meningoseptica|Elizabethkingia meningoseptica|Elizabethkingia meningoseptica|Elizabethkingia meningoseptica	0	unknown	not available	unknown	forward	Medium	unknown|unknown|unknown|unknown	forward|forward|forward|forward	Medium|Medium|Medium|Medium	not available|not available|not available|not available
g_327	GTGTTCCCCGCACGAGCGGGGATAAGCCG	CP034340_1159025_1159480|CP004091_2820344_2820799|CP093376_2707511_2707966|CP012253_2819649_2820104	4	7	CAS-TypeI-E	Bacteria	Cronobacter	Cronobacter sakazakii|Cronobacter sakazakii SP291|Cronobacter sakazakii|Cronobacter sakazakii	0	unknown	unknown	forward	forward	High	unknown|forward|forward|forward	forward|forward|forward|forward	High|High|High|High	not available|unknown|not available|unknown
g_330	GTCTCACCCTTCATGGGTGAGTGGATTGAAA	LS483307_1310016_1310244|LS483344_279198_279426|LS483335_1310015_1310243|LS483320_1309754_1309982	4	3	CAS-TypeI-C	Bacteria	Streptococcus	Streptococcus pyogenes|Streptococcus pyogenes|Streptococcus pyogenes|Streptococcus pyogenes	0	unknown	forward	forward	forward	Medium	forward|forward|forward|forward	forward|forward|forward|forward	Medium|Medium|Medium|Medium	forward|forward|forward|forward
g_332	TTTCTAAGCCGCCTGTGTGGCGGTGAAC	CP028435_585668_588636|CP080635_1986206_1989174|CP070865_1986257_1989225|CP066370_1986273_1989241	4	49	CAS-TypeI-F	Bacteria	Shewanella	Shewanella putrefaciens|Shewanella putrefaciens|Shewanella putrefaciens|Shewanella putrefaciens	0	unknown	reverse	unknown	reverse	High	unknown|unknown|unknown|unknown	reverse|reverse|reverse|reverse	High|High|High|High	reverse|not available|not available|not available
g_333	GTTTTAGTACTCTGTAATTTTAGGTATAAGTGATTC	CP017428_504924_505485|CP015642_505025_505586|CP016157_505025_505586|CP017430_504924_505485	4	8	CAS-TypeII-C	Bacteria	Staphylococcus	Staphylococcus simulans|Staphylococcus simulans|Staphylococcus simulans|Staphylococcus simulans	0	unknown	forward	unknown	forward	High	unknown|unknown|unknown|unknown	forward|forward|forward|forward	High|High|High|High	forward|forward|forward|forward
g_342	GTCTTGGATGAGTGTCAGATCAGTAGTTCCGAGTACA	CP020353_805093_806515|CP071001_970007_971429|CP071000_968342_969764|CP070999_957272_958694|CP070858_967094_968516|CP045034_1567926_1569348|CP021104_971501_972923	7	21	CAS-TypeII-A	Bacteria	Limosilactobacillus	Limosilactobacillus fermentum|Limosilactobacillus fermentum|Limosilactobacillus fermentum|Limosilactobacillus fermentum|Limosilactobacillus fermentum|Limosilactobacillus fermentum|Limosilactobacillus fermentum	0	unknown	forward	unknown	forward	High	unknown|unknown|unknown|unknown|unknown|unknown|unknown	forward|forward|forward|forward|forward|forward|forward	High|High|High|High|High|High|High	forward|not available|not available|not available|not available|not available|forward
g_358	GGTCGCGCCCTCACGGGCGCGTGGATTGAAAC	CP009031_5154997_5155227|CP020882_705838_706068|CP003778_5155349_5155579|CP020889_2019261_2019491|CP009040_5154920_5155150|CP009037_5154990_5155220|CP009034_5154997_5155227	7	3	CAS-TypeI-C	Bacteria	Xanthomonas	Xanthomonas citri pv. citri|Xanthomonas citri pv. citri|Xanthomonas citri subsp. citri Aw12879|Xanthomonas citri pv. citri|Xanthomonas citri pv. citri|Xanthomonas citri pv. citri|Xanthomonas citri pv. citri	0	unknown	not available	forward	forward	Medium	forward|unknown|forward|forward|forward|forward|forward	forward|forward|forward|forward|forward|forward|forward	Medium|Medium|Medium|Medium|Medium|Medium|Medium	not available|not available|not available|not available|not available|not available|not available
g_360	GTGTTCCCCGCGCCAGCGGGGATAAAC	CP019179_956786_956934|CP032379_991199_991347|CP074229_962597_962745|CP075113_956763_956911|CP032393_1590861_1591009|CP032449_991527_991675|CP063756_992162_992310|CP032446_991144_991292|CP082403_956763_956911|CP075021_956748_956896|CP032384_2963249_2963397|CP030207_956768_956916|CP063754_992268_992416	13	2	CAS-TypeI-E	Bacteria	Salmonella	Salmonella enterica subsp. enterica serovar Dublin str. ATCC 39184|Salmonella enterica subsp. enterica serovar Dublin|Salmonella enterica subsp. enterica serovar Dublin str. CFSAN000516|Salmonella enterica subsp. enterica serovar Dublin|Salmonella enterica subsp. enterica serovar Dublin|Salmonella enterica subsp. enterica serovar Dublin|Salmonella enterica subsp. enterica serovar Dublin|Salmonell…	0	unknown	not available	forward	forward	High	forward|forward|forward|forward|forward|forward|forward|forward|forward|forward|forward|forward|forward	forward|forward|forward|forward|forward|forward|forward|forward|forward|forward|forward|forward|forward	High|High|High|High|High|High|High|High|High|High|High|High|High	not available|not available|not available|not available|not available|not available|not available|not available|not available|not available|not available|not available|not available
g_363	GTGCACTGCCGTACAGGCAGCTTAGAAA	JAIEUD010000001_685361_686051|JAIEUF010000001_4298686_4299376|JAIEUC010000001_1663272_1663962|JAIEUE010000001_1663273_1663963|CP070534_2452353_2453043|AP022510_1760421_1761111|CP030007_3252025_3252715	7	11	CAS-TypeI-F	Bacteria	Enterobacter	Enterobacter hormaechei (enterobacteria) ECC47|Enterobacter hormaechei (enterobacteria) ECC45|Enterobacter hormaechei (enterobacteria) ECC48|Enterobacter hormaechei (enterobacteria) ECC46|Enterobacter hormaechei (enterobacteria) EC48293|Enterobacter hormaechei (enterobacteria) STN0717-64|Enterobacter hormaechei subsp. xiangfangensis (enterobacteria) Pb204	0	unknown	forward	forward	forward	High	forward|forward|forward|forward|forward|forward|forward	forward|forward|forward|forward|forward|forward|forward	High|High|High|High|High|High|High	not available|not available|not available|not available|not available|not available|forward
g_365	GTGCACTGCCGTACAGGCAGCTTAGAAA	CP083643_2941010_2941158|CP077206_1548299_1548447|LT992502_1603395_1603543|CP083641_1406978_1407126|CP083620_3117320_3117468	5	2	CAS-TypeI-F	Bacteria	Enterobacter	Enterobacter bugandensis|Enterobacter bugandensis|Enterobacter bugandensis|Enterobacter bugandensis|Enterobacter bugandensis	0	unknown	forward	forward	forward	High	forward|forward|forward|forward|forward	forward|forward|forward|forward|forward	High|High|High|High|High	not available|not available|forward|not available|not available
g_371	GTTTTAGTTACTTAATGTGAAATGTAAAT	CP009242_504693_505045|CP001175_2112037_2112389|CP002816_541639_541991|FM211688_543351_543703|CP048401_537528_537880	5	5	CAS-TypeI-B	Bacteria	Listeria	Listeria monocytogenes|Listeria monocytogenes HCC23|Listeria monocytogenes M7|Listeria monocytogenes L99|Listeria monocytogenes	0	unknown	forward	unknown	forward	Medium	unknown|unknown|unknown|unknown|unknown	forward|forward|forward|forward|forward	Medium|Medium|Medium|Medium|Medium	forward|forward|forward|forward|not available
g_380	ATTTACATTCCATATAGTTAATCTAAAAC	CP016318_1130873_1131099|AM180355_3396821_3397048|CP010905_3381349_3381576|CP016318_3354041_3354268|LN614756_3354042_3354269|CP010905_1110217_1110443|AM180355_1125594_1125820|LN614756_1130873_1131099	8	3	CAS-TypeI-B	Bacteria	Clostridioides	Clostridioides difficile|Clostridioides difficile 630|Clostridioides difficile 630|Clostridioides difficile|Clostridioides difficile|Clostridioides difficile 630|Clostridioides difficile 630|Clostridioides difficile	0	unknown	reverse	forward	reverse	High	forward|forward|forward|forward|forward|forward|forward|forward	reverse|reverse|reverse|reverse|reverse|reverse|reverse|reverse	High|High|High|High|High|High|High|High	reverse|reverse|reverse|reverse|reverse|reverse|reverse|reverse
g_383	TTTCTAAGCTGCCTGCCCGGCAGTGAAC	AP022510_1732437_1732824|CP030007_3280165_3280552|JAIEUD010000001_713648_714035|JAIEUF010000001_4270702_4271089|JAIEUC010000001_1635288_1635675|JAIEUE010000001_1635289_1635676|CP070534_2424369_2424756	7	6	CAS-TypeI-F	Bacteria	Enterobacter	Enterobacter hormaechei (enterobacteria) STN0717-64|Enterobacter hormaechei subsp. xiangfangensis (enterobacteria) Pb204|Enterobacter hormaechei (enterobacteria) ECC47|Enterobacter hormaechei (enterobacteria) ECC45|Enterobacter hormaechei (enterobacteria) ECC48|Enterobacter hormaechei (enterobacteria) ECC46|Enterobacter hormaechei (enterobacteria) EC48293	0	unknown	unknown	unknown	reverse	High	unknown|unknown|unknown|unknown|unknown|unknown|unknown	reverse|reverse|reverse|reverse|reverse|reverse|reverse	High|High|High|High|High|High|High	not available|unknown|not available|not available|not available|not available|not available
g_395	GTTCACTGCCGTACAGGCAGCTAAGAAA	CP058332_198614_199783|CP058331_2074289_2075458|CP080511_5593019_5594188|CP058333_4133951_4135120	4	19	CAS-TypeI-E	Bacteria	Pseudomonas	Pseudomonas aeruginosa|Pseudomonas aeruginosa|Pseudomonas aeruginosa|Pseudomonas aeruginosa	0	unknown	not available	forward	forward	High	forward|forward|forward|forward	forward|forward|forward|forward	High|High|High|High	not available|not available|not available|not available
g_397	CTGAATATAACTTTGATGCCGTTAGGCGTTGAGCAC	CP043893_1181131_1182032|CP092156_342434_342898|CP092161_173736_174201|CP043884_3415949_3416914|CP013147_3213160_3213480	5	8.2	CAS-TypeI-A	Bacteria	Leptospira	Leptospira interrogans serovar Bataviae (bacteria) 1489|Leptospira interrogans (bacteria) FMAS_AP6|Leptospira interrogans (bacteria) FMAS_AP5|Leptospira interrogans serovar Canicola (bacteria) 782|Leptospira interrogans serovar Hardjo-prajitno (bacteria) Hardjoprajitno	0	unknown	forward	unknown	reverse	Medium	unknown|unknown|unknown|unknown|unknown	reverse|reverse|reverse|reverse|reverse	Medium|Medium|Medium|Medium|Medium	not available|not available|not available|not available|forward
g_401	CTGAATATAACTTTGATGCCGTTAGGCGTTGAGCAC	CP044509_3127455_3127562|CP043041_3232361_3232468|CP044513_3122419_3122526|CP012603_3286550_3286657	4	1	CAS-TypeI-A	Bacteria	Leptospira	Leptospira interrogans serovar Canicola (bacteria) LJ178|Leptospira interrogans serovar Hardjo (bacteria) L53|Leptospira interrogans serovar Canicola (bacteria) 611|Leptospira interrogans serovar Hardjo str. Norma (bacteria)	0	unknown	forward	unknown	reverse	Medium	unknown|unknown|unknown|unknown	reverse|reverse|reverse|reverse	Medium|Medium|Medium|Medium	not available|not available|not available|forward
g_404	CTGAATATAACTTTGATGCCGTTAGGCGTTGAGCAC	CP043041_3235079_3235258|CP043893_1180385_1180494|CP012603_3289268_3289447|CP013147_3214119_3214298	4	1.75	CAS-TypeI-A	Bacteria	Leptospira	Leptospira interrogans serovar Hardjo (bacteria) L53|Leptospira interrogans serovar Bataviae (bacteria) 1489|Leptospira interrogans serovar Hardjo str. Norma (bacteria)|Leptospira interrogans serovar Hardjo-prajitno (bacteria) Hardjoprajitno	2.28107045842747	unknown	forward	unknown	reverse	Medium	unknown|unknown|unknown|unknown	reverse|reverse|reverse|reverse	Medium|Medium|Medium|Medium	not available|not available|forward|forward
g_405	CTGAATATAACTTTGATGCCGTTAGGCGTTGAGCAC	CP092161_174360_174466|CP092156_342168_342275|CP043041_3233370_3233477|CP012603_3287559_3287666	4	1	CAS-TypeI-A	Bacteria	Leptospira	Leptospira interrogans (bacteria) FMAS_AP5|Leptospira interrogans (bacteria) FMAS_AP6|Leptospira interrogans serovar Hardjo (bacteria) L53|Leptospira interrogans serovar Hardjo str. Norma (bacteria)	0	unknown	forward	unknown	reverse	Medium	unknown|unknown|unknown|unknown	reverse|reverse|reverse|reverse	Medium|Medium|Medium|Medium	not available|not available|not available|forward
g_407	CTGAATATAACTTTGATGCCGTTAGGCGTTGAGCAC	CP047510_1109136_1109389|CP047518_1127381_1127634|CP047508_1116077_1116330|CP047502_1110379_1110632|CP022538_1593970_1594223|CP047514_1120454_1120707|CP047506_1110010_1110263|CP047496_1120013_1120266|CP043891_1133696_1133949|CP047500_1120782_1121035|CP018146_1139459_1139712|CP048830_1133682_1133935|AE016823_1133848_1134101|CP047512_1110989_1111242|CP047498_1120668_1120921	15	3	CAS-TypeI-A	Bacteria	Leptospira	Leptospira interrogans (bacteria) R11|Leptospira interrogans (bacteria) R13-L|Leptospira interrogans (bacteria) R12|Leptospira interrogans (bacteria) R16|Leptospira interrogans (bacteria) RCA|Leptospira interrogans (bacteria) R19|Leptospira interrogans (bacteria) R13|Leptospira interrogans (bacteria) R22|Leptospira interrogans serovar Icterohaemorrhagiae (bacteria) 898|Leptospira interrogans (bac…	0	unknown	forward	unknown	reverse	Medium	unknown|unknown|unknown|unknown|unknown|unknown|unknown|unknown|unknown|unknown|unknown|unknown|unknown|unknown|unknown	reverse|reverse|reverse|reverse|reverse|reverse|reverse|reverse|reverse|reverse|reverse|reverse|reverse|reverse|reverse	Medium|Medium|Medium|Medium|Medium|Medium|Medium|Medium|Medium|Medium|Medium|Medium|Medium|Medium|Medium	not available|not available|not available|not available|forward|not available|not available|not available|not available|not available|forward|not available|forward|not available|not available
g_411	CTGAATATAACTTTGATGCCGTTAGGCGTTGAGCAC	CP092739_4089602_4089781|CP039283_975722_975901|CP092681_1117370_1118489|CP092152_2433101_2434220	4	8.5	CAS-TypeI-C	Bacteria	Leptospira	Leptospira interrogans (bacteria) FMAS_AW2|Leptospira interrogans (bacteria) FMAS_AW1|Leptospira interrogans (bacteria) FMAS_AP1|Leptospira interrogans (bacteria) FMAS_AP7	0	unknown	forward	unknown	reverse	Medium	unknown|unknown|unknown|unknown	reverse|reverse|reverse|reverse	Medium|Medium|Medium|Medium	not available|forward|not available|not available
g_414	GAGTTTCATCTGAACCGTGTGGGTTAAGAA	CP004390_346954_347115|CP002809_346996_347157|CP004347_346991_347152|CP002726_346960_347121	4	2	CAS	Bacteria	Hydrogenobaculum	Hydrogenobaculum sp. SN (aquificales)|Hydrogenobaculum sp. SHO (aquificales)|Hydrogenobaculum sp. HO (aquificales)|Hydrogenobaculum sp. 3684 (aquificales)	0	unknown	not available	unknown	forward	Low	unknown|unknown|unknown|unknown	forward|forward|forward|forward	Low|Low|Low|Low	not available|not available|not available|not available
g_417	GTTGTACTGTGCCTTATTTTGGATTCAAGGCAAAAC	CP024740_1852970_1853729|CP071807_2436376_2437135|CP001071_2438206_2438965|CP072050_2436241_2437000|CP073284_2436287_2437046|CP042830_2436220_2436979	6	11	CAS-TypeII-C	Bacteria	Akkermansia	Akkermansia muciniphila|Akkermansia muciniphila ATCC BAA-835|Akkermansia muciniphila ATCC BAA-835|Akkermansia muciniphila|Akkermansia muciniphila|Akkermansia muciniphila	0	unknown	not available	reverse	forward	High	unknown|reverse|reverse|reverse|reverse|reverse	forward|forward|forward|forward|forward|forward	High|High|High|High|High|High	not available|not available|not available|not available|not available|not available
[truncated: 94 more rows]
